# Supplementary material for: Transcriptome-Wide Identification and Analysis Reveals m6A Regulation of Porcine Intestinal Epithelial Cells Under TGEV Infection
Source: Vet Sci. 2025 Dec 21;13(1):10. doi: 10.3390/vetsci13010010 (PMC12846421; doi:10.3390/vetsci13010010)
Supplement: Supplementary file 1 [file vetsci-13-00010-s001.zip › Supplementary Materials.xlsx]

## Sheet: Table S1
Table S1. Primer information for the RT-qPCR
Gene	Primer	Length of products (bp)
SOS2	F: 5'-ACAGCCACCTCGATTTCCTA-3'	114
	R: 5'-GGTGTTGGATGGCCTCGTAA-3'
RAB7B	F: 5'-AGCTGAAAGGGCCCTGGAAA-3'	141
	R: 5'-GAGGTCTTGCCTACACCCAGG-3'
CHML	F: 5'-GTGGCAGCGTTTGCAACTAA-3'	132
	R: 5'-CCAGGGTCCATCAGGTAGGA-3'
PAK6	F: 5'-CTCCTAGGGTCAGAGTGGCT-3'	148
	R: 5'-GAGGCCTTGGGTGTCCTCT-3'
LOC100152738	F: 5'-GCGGAGAGCAAGTCAGGG-3'	190
	R: 5'-TAACCTGGAGCGAAGGACTC-3'
STX3	F: 5'-GCCTGAAAATAGAAGCCCTCACA-3'	118
	R: 5'-TGGAAAGAGGAAGAGCCGGT-3'
NIM1K	F: 5'-CCAGTCTTGAAGGCCCTCTG-3'	149
	R: 5'-TGGTGGGTGCTGATTCATCC-3'
ARL9	F: 5'-TACCCGACCTTACACCACCT-3'	105
	R: 5'-CAGGGCCACCAGTCATATCG-3'
RAB3IL1	F: 5'-ATGGACCCGGCTAAGGAGTA-3'	103
	R: 5'-CCAGACCTGATGGAGCGTAG-3'
TIAM1	F: 5'-GGTGACTTTCGGGTTTGCAG-3'	132
	R: 5'-GGTGGTCCAGTTAGCCTCAG-3'
TGEV-N	F: 5'-CAATTCCCGTGGTCGGAAGA-3'	190
	R: 5'-TTTACGTTGGCCCTTCACC-3'
GAPDH	F: 5'-GCACAGTCAAGGCGGAGAAC-3'	137
	R: 5'-CGTGAAGACACCAGTGGACTC-3'

## Sheet: Table S2
Table S2. Reads statistics
Sample	RawReads	RawBases	CleanReads	CleanBases	ValidBases	Q30	GC	Total_reads	Total_mapped	Multiple_mapped	Uniquely_mapped
J2_MOCK_1_RIP	58.11M	8.72G	57.23M	7.77G	0.8919	0.9383	0.5489	57225702	54308173(94.90%)	2416806(4.22%)	51891367(90.67%)		0.949
J2_MOCK_2_RIP	54.08M	8.11G	53.24M	7.22G	0.8905	0.9379	0.5484	47637692	45520112(95.55%)	1837888(3.85%)	43682224(91.69%)		0.9555
J2_MOCK_3_RIP	53.13M	7.97G	52.27M	7.04G	0.8832	0.9387	0.5461	53243284	50646311(95.12%)	2268126(4.25%)	48378185(90.86%)		0.9512
J2_TGEV_1_RIP	55.44M	8.32G	54.65M	7.49G	0.9004	0.938	0.5219	54646448	52076122(95.29%)	2170173(3.97%)	49905949(91.32%)		0.9529
J2_TGEV_2_RIP	54.38M	8.16G	53.53M	7.24G	0.8869	0.9385	0.5548	51182856	48927863(95.59%)	1797322(3.51%)	47130541(92.08%)		0.9559
J2_TGEV_3_RIP	57.00M	8.55G	56.17M	7.65G	0.8945	0.9388	0.5563	53533354	50681734(94.67%)	2184325(4.08%)	48497409(90.59%)		0.9467
J2_MOCK_1_input	48.09M	7.21G	47.64M	6.54G	0.9069	0.9435	0.5594	49245320	47160754(95.76%)	1911119(3.88%)	45249635(91.88%)		0.9576
J2_MOCK_2_input	49.72M	7.46G	49.25M	6.78G	0.9096	0.9441	0.5541	52268614	49658177(95.00%)	2198093(4.20%)	47460084(90.80%)		0.95
J2_MOCK_3_input	50.71M	7.61G	50.18M	6.85G	0.9002	0.9423	0.5541	50182266	47981887(95.61%)	1962752(3.91%)	46019135(91.70%)		0.9561
J2_TGEV_1_input	51.65M	7.75G	51.18M	7.14G	0.9218	0.9399	0.5327	50205542	47887511(95.38%)	1785524(3.55%)	46101987(91.82%)		0.9538
J2_TGEV_2_input	50.73M	7.61G	50.21M	6.88G	0.9047	0.943	0.564	56166534	53121232(94.57%)	2246510(3.99%)	50874722(90.57%)		0.9457
J2_TGEV_3_input	56.89M	8.53G	56.28M	7.70G	0.9019	0.9427	0.5656	56279882	53582964(95.20%)	2005228(3.56%)	51577736(91.64%)		0.952

## Sheet: Table S3
Table S3. Diffpeak_statistic of m6A modification sites in genes in TGEV-treated IPEC-J2 cells compared with control cells (J2_TGEV vs. J2_MOCK)
GeneId	Chr	Start	End	Width	Strand	Diff_fdr	Diff_log10fdr	Diff_p_value	Diff_log10p_value	Diff_fc	Diff_log2fc	Biotype	Annotation	GeneStrand	Dbxref	Product	Family	GO_id	GO_term	Pathway	Pathway_description
A4GALT	Chr5	6105072	6105223	151	+	0.311888958409394	-0.506	0.0281838293126445	-1.55	1.5691681957935	0.65	protein_coding	3' UTR	+	GeneID:100524987,Genbank:XM_005663760.3	alpha 1,4-galactosyltransferase (P blood group)				ssc00601,ssc00603	Glycosphingolipid biosynthesis - lacto and neolacto series|Glycosphingolipid biosynthesis - globo and isoglobo series
AAK1	Chr3	72955368	72955519	151	+	0.295801246655155	-0.529	0.0239883291901949	-1.62	0.414659772907221	-1.27	protein_coding	3' UTR	+	GeneID:110255208,Genbank:XM_021087408.1	AP2 associated kinase 1		GO:0004674,GO:0005112,GO:0005524,GO:0005905,GO:0006468,GO:0006897,GO:0019897,GO:0030136,GO:0031252,GO:0032880,GO:0035612,GO:0043195,GO:0045747,GO:0046777,GO:0050821,GO:2000369	protein serine/threonine kinase activity|Notch binding|ATP binding|clathrin-coated pit|protein phosphorylation|endocytosis|extrinsic component of plasma membrane|clathrin-coated vesicle|cell leading edge|regulation of protein localization|AP-2 adaptor complex binding|terminal bouton|positive regulation of Notch signaling pathway|protein autophosphorylation|protein stabilization|regulation of clat…
AAMDC	Chr9	12278625	12302709	248	+	0.10069316688518	-0.997	0.00128824955169313	-2.89	1.6324060923018	0.707	protein_coding	5' UTR	+	GeneID:100737883,Genbank:XM_005667169.3	adipogenesis associated Mth938 domain containing		GO:0005737,GO:0043066,GO:0045600,GO:0045944	cytoplasm|negative regulation of apoptotic process|positive regulation of fat cell differentiation|positive regulation of transcription from RNA polymerase II promoter
ABHD13	Chr11	75566142	75566343	201	+	0.26485001386067	-0.577	0.0181970085860998	-1.74	2.18858740252148	1.13	protein_coding	3' UTR	+	GeneID:100154680,Genbank:XM_013980681.2	abhydrolase domain containing 13		GO:0002084,GO:0008474,GO:0016020,GO:0016021,GO:0032839	protein depalmitoylation|palmitoyl-(protein) hydrolase activity|membrane|integral component of membrane|dendrite cytoplasm
ABI2	Chr15	106867776	106879019	151	+	0.251767692775886	-0.599	0.0154881661891248	-1.81	0.617709318563465	-0.695	protein_coding	Exon	+	GeneID:100514879,Genbank:XM_021075327.1	abl interactor 2		GO:0003677,GO:0005737,GO:0005829,GO:0005856,GO:0006928,GO:0007010,GO:0008093,GO:0008154,GO:0016032,GO:0016477,GO:0016601,GO:0017124,GO:0018108,GO:0019900,GO:0030027,GO:0030175,GO:0031209,GO:0031625,GO:0032403,GO:0070064,GO:2000601	DNA binding|cytoplasm|cytosol|cytoskeleton|movement of cell or subcellular component|cytoskeleton organization|cytoskeletal adaptor activity|actin polymerization or depolymerization|viral process|cell migration|Rac protein signal transduction|SH3 domain binding|peptidyl-tyrosine phosphorylation|kinase binding|lamellipodium|filopodium|SCAR complex|ubiquitin protein ligase binding|protein complex b…	ssc04810	Regulation of actin cytoskeleton
ABT1	Chr7	21027366	21027616	250	+	0.237684028662488	-0.624	0.0131825673855641	-1.88	0.632439771176968	-0.661	protein_coding	3' UTR	+	GeneID:100153723,Genbank:XM_001926306.7	activator of basal transcription 1		GO:0003677,GO:0003723,GO:0005730,GO:0006351,GO:0006355	DNA binding|RNA binding|nucleolus|transcription, DNA-templated|regulation of transcription, DNA-templated
ACBD4	Chr12	18272838	18273238	400	-	0.256448403651772	-0.591	0.0162181009735893	-1.79	1.5691681957935	0.65	protein_coding	3' UTR	-	GeneID:100520929,Genbank:XM_013980882.2	acyl-CoA binding domain containing 4		GO:0000062,GO:0008289	fatty-acyl-CoA binding|lipid binding
ADAMTSL5	Chr2	76973606	76973757	151	+	0.349140315478586	-0.457	0.0389045144994281	-1.41	1.51781925297405	0.602	protein_coding	3' UTR	+	GeneID:100512586,Genbank:XM_021084234.1	ADAMTS like 5		GO:0001527,GO:0005576,GO:0005578,GO:0008201	microfibril|extracellular region|proteinaceous extracellular matrix|heparin binding
ADARB1	Chr13	207746964	207750560	201	+	0.283139199579938	-0.548	0.0213796208950223	-1.67	1.75564359521904	0.812	protein_coding	Exon	+	GeneID:100154277,Genbank:XM_021071524.1	adenosine deaminase, RNA specific B1		GO:0003723,GO:0003725,GO:0003726,GO:0003729,GO:0005634,GO:0005654,GO:0005730,GO:0005829,GO:0006382,GO:0006396,GO:0006397,GO:0007274,GO:0008285,GO:0016553,GO:0021610,GO:0021618,GO:0021965,GO:0030336,GO:0035264,GO:0044387,GO:0045070,GO:0045087,GO:0046872,GO:0050884,GO:0051607,GO:0051726,GO:0060384,GO:0060415,GO:0061744,GO:0097049	RNA binding|double-stranded RNA binding|double-stranded RNA adenosine deaminase activity|mRNA binding|nucleus|nucleoplasm|nucleolus|cytosol|adenosine to inosine editing|RNA processing|mRNA processing|neuromuscular synaptic transmission|negative regulation of cell proliferation|base conversion or substitution editing|facial nerve morphogenesis|hypoglossal nerve morphogenesis|spinal cord ventral co…
ADAT2	Chr1	21823080	21823487	301	+	0.310455958812836	-0.508	0.0275422870333817	-1.56	1.50733490955838	0.592	protein_coding	3' UTR	+	GeneID:100154785,Genbank:XM_001924236.5	adenosine deaminase, tRNA specific 2		GO:0002100,GO:0005654,GO:0006400,GO:0008270,GO:0052717,GO:0052718	tRNA wobble adenosine to inosine editing|nucleoplasm|tRNA modification|zinc ion binding|tRNA-specific adenosine-34 deaminase activity|tRNA-specific adenosine-34 deaminase complex
ADGRG6	Chr1	22663008	22663159	151	-	0.184501541917947	-0.734	0.00707945784384138	-2.15	1.61552155521922	0.692	protein_coding	3' UTR	-	GeneID:100511292,Genbank:XM_021087195.1	adhesion G protein-coupled receptor G6		GO:0004930,GO:0005518,GO:0005622,GO:0005886,GO:0007005,GO:0007166,GO:0007186,GO:0007189,GO:0014037,GO:0016021,GO:0019933,GO:0022011,GO:0042552,GO:0043236,GO:0050840,GO:0060347	G-protein coupled receptor activity|collagen binding|intracellular|plasma membrane|mitochondrion organization|cell surface receptor signaling pathway|G-protein coupled receptor signaling pathway|adenylate cyclase-activating G-protein coupled receptor signaling pathway|Schwann cell differentiation|integral component of membrane|cAMP-mediated signaling|myelination in peripheral nervous system|myeli…
AEBP2	Chr5	53618945	53619144	199	-	0.323593656929628	-0.49	0.0309029543251359	-1.51	1.76418273039435	0.819	protein_coding	3' UTR	-	GeneID:100522805,Genbank:XM_003126446.5	AE binding protein 2	zf-C2H2	GO:0000978,GO:0001078,GO:0003714,GO:0005634,GO:0005654,GO:0006351,GO:0016569,GO:0035098,GO:0045814,GO:0046872	RNA polymerase II proximal promoter sequence-specific DNA binding|transcriptional repressor activity, RNA polymerase II proximal promoter sequence-specific DNA binding|transcription corepressor activity|nucleus|nucleoplasm|transcription, DNA-templated|covalent chromatin modification|ESC/E(Z) complex|negative regulation of gene expression, epigenetic|metal ion binding
AGAP1	Chr15	135992716	135993017	301	+	0.103752841581801	-0.984	0.00147910838816821	-2.83	1.56482356347302	0.646	protein_coding	3' UTR	+	GeneID:100620812,Genbank:XM_021075538.1	ArfGAP with GTPase domain, ankyrin repeat and PH domain 1		GO:0003924,GO:0005096,GO:0005525,GO:0005543,GO:0005737,GO:0015031,GO:0046872	GTPase activity|GTPase activator activity|GTP binding|phospholipid binding|cytoplasm|protein transport|metal ion binding	ssc04144	Endocytosis
AGBL3	Chr18	14164751	14165004	251	-	0.357272838151929	-0.447	0.0407380277804113	-1.39	0.49311635224668	-1.02	protein_coding	Exon	-	GeneID:100524964,Genbank:XM_021079175.1	ATP/GTP binding protein like 3		GO:0004181,GO:0005829,GO:0008270,GO:0035610	metallocarboxypeptidase activity|cytosol|zinc ion binding|protein side chain deglutamylation
AGBL3	Chr18	14195345	14213438	200	-	0.137404197501252	-0.862	0.00338844156139202	-2.47	0.327598350964591	-1.61	protein_coding	Exon	-	GeneID:100524964,Genbank:XM_021079175.1	ATP/GTP binding protein like 3		GO:0004181,GO:0005829,GO:0008270,GO:0035610	metallocarboxypeptidase activity|cytosol|zinc ion binding|protein side chain deglutamylation
AGFG2	Chr3	8468248	8468449	201	+	0.341979442513709	-0.466	0.0363078054770101	-1.44	0.61386784195753	-0.704	protein_coding	5' UTR	+	GeneID:100514569,Genbank:XM_005661910.3	ArfGAP with FG repeats 2		GO:0005096,GO:0016020,GO:0046872	GTPase activator activity|membrane|metal ion binding
AGT	Chr14	59656439	59656588	149	+	0.269773943244492	-0.569	0.0190546071796325	-1.72	0.496546247718518	-1.01	protein_coding	3' UTR	+	GeneID:100157073,Genbank:XM_021073990.1	angiotensinogen		GO:0003081,GO:0005615,GO:0042310	regulation of systemic arterial blood pressure by renin-angiotensin|extracellular space|vasoconstriction	ssc04072,ssc04080,ssc04261,ssc04270,ssc04614,ssc04924,ssc04925,ssc04927,ssc04931,ssc04933,ssc04934,ssc05200,ssc05410,ssc05414,ssc05415	Phospholipase D signaling pathway|Neuroactive ligand-receptor interaction|Adrenergic signaling in cardiomyocytes|Vascular smooth muscle contraction|Renin-angiotensin system|Renin secretion|Aldosterone synthesis and secretion|Cortisol synthesis and secretion|Insulin resistance|AGE-RAGE signaling pathway in diabetic complications|Cushing syndrome|Pathways in cancer|Hypertrophic cardiomyopathy|Dilat…
AK3	Chr1	217259459	217259610	151	+	0.210862814993329	-0.676	0.00977237220955811	-2.01	1.65175532987144	0.724	protein_coding	3' UTR	+	GeneID:100155691,Genbank:XM_021064132.1	adenylate kinase 3		GO:0004017,GO:0005524,GO:0005525,GO:0005739,GO:0005759,GO:0046033,GO:0046039,GO:0046041,GO:0046051,GO:0046899	adenylate kinase activity|ATP binding|GTP binding|mitochondrion|mitochondrial matrix|AMP metabolic process|GTP metabolic process|ITP metabolic process|UTP metabolic process|nucleoside triphosphate adenylate kinase activity	ssc00230	Purine metabolism
AKAP13	Chr7	88142618	88142869	251	+	0.146554784095591	-0.834	0.00416869383470336	-2.38	1.81252387653467	0.858	protein_coding	Exon	+	GeneID:397631,Genbank:XM_021099912.1	A-kinase anchoring protein 13		GO:0004691,GO:0004871,GO:0005078,GO:0005085,GO:0005089,GO:0005634,GO:0005829,GO:0005884,GO:0005938,GO:0007186,GO:0007507,GO:0010611,GO:0016020,GO:0017048,GO:0032947,GO:0035025,GO:0035556,GO:0043065,GO:0043123,GO:0043406,GO:0046872,GO:0048471,GO:0051018,GO:0051056,GO:0051168,GO:0055007,GO:0060297,GO:0060348,GO:0071875,GO:0086023,GO:1900169	cAMP-dependent protein kinase activity|signal transducer activity|MAP-kinase scaffold activity|guanyl-nucleotide exchange factor activity|Rho guanyl-nucleotide exchange factor activity|nucleus|cytosol|actin filament|cell cortex|G-protein coupled receptor signaling pathway|heart development|regulation of cardiac muscle hypertrophy|membrane|Rho GTPase binding|protein complex scaffold activity|posit…	ssc04928,ssc05163	Parathyroid hormone synthesis, secretion and action|Human cytomegalovirus infection
AKAP8L	Chr2	62222287	62224779	151	+	0.120781383510678	-0.918	0.00239883291901949	-2.62	1.71713087287551	0.78	protein_coding	3' UTR	+	GeneID:100518955,Genbank:XM_003123432.4	A-kinase anchoring protein 8 like		GO:0000785,GO:0003677,GO:0003723,GO:0005521,GO:0005634,GO:0005737,GO:0006351,GO:0006397,GO:0007076,GO:0008380,GO:0010793,GO:0016363,GO:0016605,GO:0016607,GO:0017151,GO:0030529,GO:0031065,GO:0033127,GO:0034237,GO:0042826,GO:0044839,GO:0045944,GO:0046872,GO:0051081	chromatin|DNA binding|RNA binding|lamin binding|nucleus|cytoplasm|transcription, DNA-templated|mRNA processing|mitotic chromosome condensation|RNA splicing|regulation of mRNA export from nucleus|nuclear matrix|PML body|nuclear speck|DEAD/H-box RNA helicase binding|intracellular ribonucleoprotein complex|positive regulation of histone deacetylation|regulation of histone phosphorylation|protein kin…
ALCAM	Chr13	153797277	153797527	250	-	0.234963282084831	-0.629	0.0131825673855641	-1.88	0.566834706389211	-0.819	protein_coding	3' UTR	-	GeneID:397269,Genbank:XM_013982482.2	activated leukocyte cell adhesion molecule		GO:0001772,GO:0002250,GO:0005887,GO:0007155,GO:0007157,GO:0030424,GO:0030425,GO:0031226,GO:0031290,GO:0048846,GO:1990138	immunological synapse|adaptive immune response|integral component of plasma membrane|cell adhesion|heterophilic cell-cell adhesion via plasma membrane cell adhesion molecules|axon|dendrite|intrinsic component of plasma membrane|retinal ganglion cell axon guidance|axon extension involved in axon guidance|neuron projection extension	ssc04514	Cell adhesion molecules
ALCAM	Chr13	153997693	153998042	349	-	0.148936107771092	-0.827	0.00436515832240166	-2.36	0.660669202829133	-0.598	protein_coding	5' UTR	-	GeneID:397269,Genbank:XM_013982482.2	activated leukocyte cell adhesion molecule		GO:0001772,GO:0002250,GO:0005887,GO:0007155,GO:0007157,GO:0030424,GO:0030425,GO:0031226,GO:0031290,GO:0048846,GO:1990138	immunological synapse|adaptive immune response|integral component of plasma membrane|cell adhesion|heterophilic cell-cell adhesion via plasma membrane cell adhesion molecules|axon|dendrite|intrinsic component of plasma membrane|retinal ganglion cell axon guidance|axon extension involved in axon guidance|neuron projection extension	ssc04514	Cell adhesion molecules
ALDH6A1	Chr7	97370471	97372215	150	-	0.157398286446622	-0.803	0.00501187233627272	-2.3	2	1	protein_coding	Exon	-	GeneID:100153301,Genbank:XM_005656399.3	aldehyde dehydrogenase 6 family member A1		GO:0004491,GO:0005654,GO:0005739,GO:0006210,GO:0006574,GO:0018478,GO:0050873	methylmalonate-semialdehyde dehydrogenase (acylating) activity|nucleoplasm|mitochondrion|thymine catabolic process|valine catabolic process|malonate-semialdehyde dehydrogenase (acetylating) activity|brown fat cell differentiation	ssc00280,ssc00410,ssc00562,ssc00640	Valine, leucine and isoleucine degradation|beta-Alanine metabolism|Inositol phosphate metabolism|Propanoate metabolism
ALG6	Chr6	149107462	149112501	249	-	0.0851138038202376	-1.07	0.000851138038202377	-3.07	2.53151318794056	1.34	protein_coding	5' UTR	-	GeneID:100521457,Genbank:XM_003127947.6	ALG6, alpha-1,3-glucosyltransferase		GO:0004583,GO:0005789,GO:0006487,GO:0006488,GO:0006490,GO:0016020,GO:0016021,GO:0042281,GO:0046527	dolichyl-phosphate-glucose-glycolipid alpha-glucosyltransferase activity|endoplasmic reticulum membrane|protein N-linked glycosylation|dolichol-linked oligosaccharide biosynthetic process|oligosaccharide-lipid intermediate biosynthetic process|membrane|integral component of membrane|dolichyl pyrophosphate Man9GlcNAc2 alpha-1,3-glucosyltransferase activity|glucosyltransferase activity	ssc00510	N-Glycan biosynthesis
ALMS1	Chr3	69355887	69356138	251	-	0.363078054770101	-0.44	0.0436515832240166	-1.36	1.58008262372675	0.66	protein_coding	Exon	-	GeneID:100516187,Genbank:XM_013996028.2	ALMS1, centrosome and basal body associated protein		GO:0000086,GO:0000922,GO:0005813,GO:0005829,GO:0005929,GO:0010389,GO:0016197,GO:0051393,GO:0051492,GO:0097711	G2/M transition of mitotic cell cycle|spindle pole|centrosome|cytosol|cilium|regulation of G2/M transition of mitotic cell cycle|endosomal transport|alpha-actinin binding|regulation of stress fiber assembly|ciliary basal body-plasma membrane docking
ANAPC1	Chr3	44523086	44523980	150	+	0.36897759857015	-0.433	0.0446683592150963	-1.35	0.514056913328033	-0.96	protein_coding	Exon	+	GeneID:100519830,Genbank:XM_021087035.1	anaphase promoting complex subunit 1		GO:0005654,GO:0005680,GO:0005829,GO:0031145,GO:0042787,GO:0043161,GO:0051301,GO:0051436,GO:0051437,GO:0051439,GO:0070979	nucleoplasm|anaphase-promoting complex|cytosol|anaphase-promoting complex-dependent catabolic process|protein ubiquitination involved in ubiquitin-dependent protein catabolic process|proteasome-mediated ubiquitin-dependent protein catabolic process|cell division|negative regulation of ubiquitin-protein ligase activity involved in mitotic cell cycle|positive regulation of ubiquitin-protein ligase …	ssc04110,ssc04114,ssc04120,ssc04914,ssc05166	Cell cycle|Oocyte meiosis|Ubiquitin mediated proteolysis|Progesterone-mediated oocyte maturation|Human T-cell leukemia virus 1 infection
ANGEL2	Chr9	130464952	130466309	499	+	0.091201083935591	-1.04	0.00102329299228075	-2.99	1.61664173761113	0.693	protein_coding	Exon	+	GeneID:100523200,Genbank:XM_013979952.2	angel homolog 2		GO:0003730,GO:0005737,GO:0015030,GO:0045930,GO:0070935	mRNA 3'-UTR binding|cytoplasm|Cajal body|negative regulation of mitotic cell cycle|3'-UTR-mediated mRNA stabilization
ANKRA2	Chr2	82711605	82711854	249	-	0.332659553294005	-0.478	0.0331131121482591	-1.48	1.51781925297405	0.602	protein_coding	5' UTR	-	GeneID:100515129,Genbank:XM_003123692.6	ankyrin repeat family A member 2		GO:0003712,GO:0005634,GO:0005829,GO:0005856,GO:0006357,GO:0016020,GO:0019901,GO:0031625,GO:0042826,GO:0043254,GO:0050750,GO:1990393	transcription cofactor activity|nucleus|cytosol|cytoskeleton|regulation of transcription from RNA polymerase II promoter|membrane|protein kinase binding|ubiquitin protein ligase binding|histone deacetylase binding|regulation of protein complex assembly|low-density lipoprotein particle receptor binding|3M complex
ANKS4B	Chr3	24842778	24843128	350	-	0.309029543251359	-0.51	0.0269153480392692	-1.57	0.61386784195753	-0.704	protein_coding	Exon	-	GeneID:100525512,Genbank:XM_003124558.6	ankyrin repeat and sterile alpha motif domain containing 4B		GO:0005789,GO:0005886,GO:0005902,GO:0005903,GO:0030154,GO:0034976,GO:0043623,GO:1904106,GO:1904970	endoplasmic reticulum membrane|plasma membrane|microvillus|brush border|cell differentiation|response to endoplasmic reticulum stress|cellular protein complex assembly|protein localization to microvillus|brush border assembly
ANO9	Chr2	245522	250916	150	-	0.283139199579938	-0.548	0.0213796208950223	-1.67	1.84804514489365	0.886	protein_coding	5' UTR	-	GeneID:100627366,Genbank:XM_021082538.1	anoctamin 9		GO:0005229,GO:0005622,GO:0005886,GO:0006821,GO:0016021,GO:0017128,GO:0034220,GO:0061589,GO:0061590,GO:0061591,GO:1902939	intracellular calcium activated chloride channel activity|intracellular|plasma membrane|chloride transport|integral component of membrane|phospholipid scramblase activity|ion transmembrane transport|calcium activated phosphatidylserine scrambling|calcium activated phosphatidylcholine scrambling|calcium activated galactosylceramide scrambling|negative regulation of intracellular calcium activated …
AP1G1	Chr6	14722976	14723126	150	-	0.256448403651772	-0.591	0.0162181009735893	-1.79	0.45375957765858	-1.14	protein_coding	3' UTR	-	GeneID:100514713,Genbank:XM_003126897.6	adaptor related protein complex 1 gamma 1 subunit		GO:0000139,GO:0005215,GO:0005737,GO:0005765,GO:0005794,GO:0005829,GO:0006886,GO:0008565,GO:0016020,GO:0017137,GO:0019886,GO:0019894,GO:0030119,GO:0030131,GO:0030136,GO:0030659,GO:0030665,GO:0030742,GO:0032438,GO:0032588,GO:0035646,GO:0043231,GO:0043323,GO:0045954,GO:0050690,GO:0055037,GO:0090160	Golgi membrane|transporter activity|cytoplasm|lysosomal membrane|Golgi apparatus|cytosol|intracellular protein transport|protein transporter activity|membrane|Rab GTPase binding|antigen processing and presentation of exogenous peptide antigen via MHC class II|kinesin binding|AP-type membrane coat adaptor complex|clathrin adaptor complex|clathrin-coated vesicle|cytoplasmic vesicle membrane|clathri…	ssc04142,ssc05170	Lysosome|Human immunodeficiency virus 1 infection
ARAP3	Chr2	143325638	143325788	150	-	0.291742701400117	-0.535	0.0229086765276777	-1.64	1.74714579183339	0.805	protein_coding	Exon	-	GeneID:100511744,Genbank:XM_003124002.4	ArfGAP with RhoGAP domain, ankyrin repeat and PH domain 3		GO:0001726,GO:0005096,GO:0005547,GO:0005737,GO:0005829,GO:0005856,GO:0005886,GO:0007010,GO:0007165,GO:0008360,GO:0016192,GO:0030027,GO:0030336,GO:0035021,GO:0035024,GO:0043325,GO:0046872,GO:0051056	ruffle|GTPase activator activity|phosphatidylinositol-3,4,5-trisphosphate binding|cytoplasm|cytosol|cytoskeleton|plasma membrane|cytoskeleton organization|signal transduction|regulation of cell shape|vesicle-mediated transport|lamellipodium|negative regulation of cell migration|negative regulation of Rac protein signal transduction|negative regulation of Rho protein signal transduction|phosphatid…	ssc04015,ssc04024,ssc04144	Rap1 signaling pathway|cAMP signaling pathway|Endocytosis
ARHGAP22	Chr14	89114023	89117935	350	-	0.325836701002009	-0.487	0.0316227766016838	-1.5	1.56482356347302	0.646	protein_coding	3' UTR	-	GeneID:102159729,Genbank:XM_021073072.1	Rho GTPase activating protein 22		GO:0001525,GO:0005096,GO:0005634,GO:0005829,GO:0005925,GO:0006351,GO:0006355,GO:0007165,GO:0030154,GO:0051056	angiogenesis|GTPase activator activity|nucleus|cytosol|focal adhesion|transcription, DNA-templated|regulation of transcription, DNA-templated|signal transduction|cell differentiation|regulation of small GTPase mediated signal transduction
ARHGAP30	Chr4	89393148	89393348	200	+	0.324339617349349	-0.489	0.0309029543251359	-1.51	0.429282718218877	-1.22	protein_coding	Exon	+	GeneID:100158101,Genbank:XM_021089545.1	Rho GTPase activating protein 30		GO:0005096,GO:0005829,GO:0007264,GO:0031410,GO:0043231,GO:0051056	GTPase activator activity|cytosol|small GTPase mediated signal transduction|cytoplasmic vesicle|intracellular membrane-bounded organelle|regulation of small GTPase mediated signal transduction
ARHGAP32	Chr9	55908653	55909053	400	-	0.302691342810131	-0.519	0.0257039578276886	-1.59	0.659753955386447	-0.6	protein_coding	Exon	-	GeneID:100737512,Genbank:XM_021063135.1	Rho GTPase activating protein 32		GO:0000139,GO:0001650,GO:0005096,GO:0005654,GO:0005789,GO:0005794,GO:0005829,GO:0005938,GO:0007264,GO:0010008,GO:0014069,GO:0015629,GO:0030054,GO:0035091,GO:0043197,GO:0045211,GO:0051056	Golgi membrane|fibrillar center|GTPase activator activity|nucleoplasm|endoplasmic reticulum membrane|Golgi apparatus|cytosol|cell cortex|small GTPase mediated signal transduction|endosome membrane|postsynaptic density|actin cytoskeleton|cell junction|phosphatidylinositol binding|dendritic spine|postsynaptic membrane|regulation of small GTPase mediated signal transduction
ARHGAP42	Chr9	31994040	31994490	450	+	0.0549540873857625	-1.26	0.000218776162394955	-3.66	1.63807339571966	0.712	protein_coding	3' UTR	+	GeneID:100519555,Genbank:XM_021062699.1	Rho GTPase activating protein 42		GO:0003085,GO:0005096,GO:0007165,GO:0035024,GO:0090630,GO:1904694	negative regulation of systemic arterial blood pressure|GTPase activator activity|signal transduction|negative regulation of Rho protein signal transduction|activation of GTPase activity|negative regulation of vascular smooth muscle contraction
ARHGEF10L	Chr6	76228962	76229211	249	+	0.378442584717093	-0.422	0.0478630092322638	-1.32	1.57680034811256	0.657	protein_coding	3' UTR	+	GeneID:100525994,Genbank:XM_021095432.1	Rho guanine nucleotide exchange factor 10 like		GO:0005089,GO:0005737,GO:0035023	Rho guanyl-nucleotide exchange factor activity|cytoplasm|regulation of Rho protein signal transduction
ARHGEF11	Chr4	93160407	93160557	150	+	0.0524807460249773	-1.28	0.000181970085860998	-3.74	0.516557193842066	-0.953	protein_coding	3' UTR	+	GeneID:100157291,Genbank:XM_021089647.1	Rho guanine nucleotide exchange factor 11		GO:0001558,GO:0001664,GO:0005085,GO:0005089,GO:0005096,GO:0005737,GO:0005829,GO:0006941,GO:0007186,GO:0007266,GO:0016020,GO:0030010,GO:0030036,GO:0035023,GO:0043065,GO:0045893,GO:0051056	regulation of cell growth|G-protein coupled receptor binding|guanyl-nucleotide exchange factor activity|Rho guanyl-nucleotide exchange factor activity|GTPase activator activity|cytoplasm|cytosol|striated muscle contraction|G-protein coupled receptor signaling pathway|Rho protein signal transduction|membrane|establishment of cell polarity|actin cytoskeleton organization|regulation of Rho protein s…	ssc04270,ssc04928,ssc05163,ssc05200	Vascular smooth muscle contraction|Parathyroid hormone synthesis, secretion and action|Human cytomegalovirus infection|Pathways in cancer
ARHGEF11	Chr4	93155975	93158100	300	+	0.13121998990192	-0.882	0.00301995172040202	-2.52	1.82386633103954	0.867	protein_coding	Exon	+	GeneID:100157291,Genbank:XM_021089647.1	Rho guanine nucleotide exchange factor 11		GO:0001558,GO:0001664,GO:0005085,GO:0005089,GO:0005096,GO:0005737,GO:0005829,GO:0006941,GO:0007186,GO:0007266,GO:0016020,GO:0030010,GO:0030036,GO:0035023,GO:0043065,GO:0045893,GO:0051056	regulation of cell growth|G-protein coupled receptor binding|guanyl-nucleotide exchange factor activity|Rho guanyl-nucleotide exchange factor activity|GTPase activator activity|cytoplasm|cytosol|striated muscle contraction|G-protein coupled receptor signaling pathway|Rho protein signal transduction|membrane|establishment of cell polarity|actin cytoskeleton organization|regulation of Rho protein s…	ssc04270,ssc04928,ssc05163,ssc05200	Vascular smooth muscle contraction|Parathyroid hormone synthesis, secretion and action|Human cytomegalovirus infection|Pathways in cancer
ARHGEF16	Chr6	65040509	65043287	149	+	0.345939377826122	-0.461	0.0380189396320561	-1.42	0.643048741715302	-0.637	protein_coding	Exon	+	GeneID:100625324,Genbank:XM_003356134.4	Rho guanine nucleotide exchange factor 16		GO:0005085,GO:0005089,GO:0005829,GO:0007186,GO:0017048,GO:0030165,GO:0030971,GO:0035023,GO:0043065,GO:0045296,GO:0051056,GO:0060326,GO:0090630,GO:1903078	guanyl-nucleotide exchange factor activity|Rho guanyl-nucleotide exchange factor activity|cytosol|G-protein coupled receptor signaling pathway|Rho GTPase binding|PDZ domain binding|receptor tyrosine kinase binding|regulation of Rho protein signal transduction|positive regulation of apoptotic process|cadherin binding|regulation of small GTPase mediated signal transduction|cell chemotaxis|activatio…
ARHGEF19	Chr6	75318208	75318899	300	-	0.00794328234724281	-2.1	6.16595001861482e-06	-5.21	2.25011696937762	1.17	protein_coding	3' UTR	-	GeneID:100521628,Genbank:XM_021095415.1	Rho guanine nucleotide exchange factor 19		GO:0005085,GO:0005089,GO:0005096,GO:0005829,GO:0007186,GO:0032956,GO:0035023,GO:0042060,GO:0043065,GO:0051056,GO:0060071	guanyl-nucleotide exchange factor activity|Rho guanyl-nucleotide exchange factor activity|GTPase activator activity|cytosol|G-protein coupled receptor signaling pathway|regulation of actin cytoskeleton organization|regulation of Rho protein signal transduction|wound healing|positive regulation of apoptotic process|regulation of small GTPase mediated signal transduction|Wnt signaling pathway, plan…
ARID3B	Chr7	58950226	58963338	198	-	0.381944270840047	-0.418	0.0489778819368446	-1.31	0.665264520540343	-0.588	protein_coding	Exon	-	GeneID:100521805,Genbank:XM_021099056.1	AT-rich interaction domain 3B	ARID	GO:0000977,GO:0000978,GO:0000980,GO:0001077,GO:0001205,GO:0001228,GO:0003677,GO:0005634,GO:0005654	RNA polymerase II regulatory region sequence-specific DNA binding|RNA polymerase II proximal promoter sequence-specific DNA binding|RNA polymerase II distal enhancer sequence-specific DNA binding|transcriptional activator activity, RNA polymerase II proximal promoter sequence-specific DNA binding|transcriptional activator activity, RNA polymerase II distal enhancer sequence-specific DNA binding|t…
ARID3B	Chr7	58933981	58934130	149	-	0.292415237784334	-0.534	0.0234422881531992	-1.63	0.61089655083675	-0.711	protein_coding	3' UTR	-	GeneID:100521805,Genbank:XM_021099056.1	AT-rich interaction domain 3B	ARID	GO:0000977,GO:0000978,GO:0000980,GO:0001077,GO:0001205,GO:0001228,GO:0003677,GO:0005634,GO:0005654	RNA polymerase II regulatory region sequence-specific DNA binding|RNA polymerase II proximal promoter sequence-specific DNA binding|RNA polymerase II distal enhancer sequence-specific DNA binding|transcriptional activator activity, RNA polymerase II proximal promoter sequence-specific DNA binding|transcriptional activator activity, RNA polymerase II distal enhancer sequence-specific DNA binding|t…
ARID3B	Chr7	58932943	58933241	298	-	0.331131121482591	-0.48	0.0331131121482591	-1.48	0.645728675151167	-0.631	protein_coding	3' UTR	-	GeneID:100521805,Genbank:XM_021099056.1	AT-rich interaction domain 3B	ARID	GO:0000977,GO:0000978,GO:0000980,GO:0001077,GO:0001205,GO:0001228,GO:0003677,GO:0005634,GO:0005654	RNA polymerase II regulatory region sequence-specific DNA binding|RNA polymerase II proximal promoter sequence-specific DNA binding|RNA polymerase II distal enhancer sequence-specific DNA binding|transcriptional activator activity, RNA polymerase II proximal promoter sequence-specific DNA binding|transcriptional activator activity, RNA polymerase II distal enhancer sequence-specific DNA binding|t…
ARL9	Chr8	55763792	55763941	149	+	0.238231946935869	-0.623	0.0134896288259165	-1.87	1.98756218664511	0.991	protein_coding	5' UTR	+	GeneID:100521807,Genbank:XM_003356938.4	ADP ribosylation factor like GTPase 9		GO:0005525,GO:0005622,GO:0007264	GTP binding|intracellular|small GTPase mediated signal transduction
ARMC4	Chr10	39426288	39426439	151	-	0.273526872630671	-0.563	0.0199526231496888	-1.7	0.563700206072711	-0.827	protein_coding	Exon	-	GeneID:100516925,Genbank:XM_021064726.1	armadillo repeat containing 4		GO:0003341,GO:0003356,GO:0005634,GO:0005737,GO:0005930,GO:0007368,GO:0007507,GO:0021591,GO:0036158,GO:0097546	cilium movement|regulation of cilium beat frequency|nucleus|cytoplasm|axoneme|determination of left/right symmetry|heart development|ventricular system development|outer dynein arm assembly|ciliary base
ARSB	Chr2	87778362	87778512	150	-	0.334965439157828	-0.475	0.0338844156139203	-1.47	2.80888975147599	1.49	protein_coding	5' UTR	-	GeneID:102158016,Genbank:XM_021084478.1	arylsulfatase B		GO:0003943,GO:0005764,GO:0008152,GO:0009986,GO:0010632,GO:0010976,GO:0046872,GO:0061580	N-acetylgalactosamine-4-sulfatase activity|lysosome|metabolic process|cell surface|regulation of epithelial cell migration|positive regulation of neuron projection development|metal ion binding|colon epithelial cell migration	ssc00531,ssc04142	Glycosaminoglycan degradation|Lysosome
ARVCF	Chr14	51410648	51413702	948	-	0.122743923115841	-0.911	0.00245470891568503	-2.61	1.61216566298594	0.689	protein_coding	Exon	-	GeneID:100157919,Genbank:XM_021072783.1	armadillo repeat gene deleted in velocardiofacial syndrome		GO:0005622,GO:0005634,GO:0005737,GO:0005886,GO:0007155,GO:0007275,GO:0016339	intracellular|nucleus|cytoplasm|plasma membrane|cell adhesion|multicellular organism development|calcium-dependent cell-cell adhesion via plasma membrane cell adhesion molecules
ASAP1	Chr4	10449930	10450131	201	+	0.325087297385434	-0.488	0.0316227766016838	-1.5	0.638606879597695	-0.647	protein_coding	3' UTR	+	GeneID:106509950,Genbank:XM_021088910.1	ArfGAP with SH3 domain, ankyrin repeat and PH domain 1		GO:0005096,GO:0005737,GO:0016020,GO:0046872,GO:0060271	GTPase activator activity|cytoplasm|membrane|metal ion binding|cilium assembly	ssc04144,ssc04666	Endocytosis|Fc gamma R-mediated phagocytosis
ASB14	Chr13	39127753	39128003	250	-	0.117760597352081	-0.929	0.00208929613085404	-2.68	1.68412590721683	0.752	protein_coding	3' UTR	-	GeneID:110256252,Genbank:XM_021068998.1	ankyrin repeat and SOCS box containing 14		GO:0000151,GO:0004842,GO:0005634,GO:0005737,GO:0005829,GO:0031625,GO:0035556,GO:0043687	ubiquitin ligase complex|ubiquitin-protein transferase activity|nucleus|cytoplasm|cytosol|ubiquitin protein ligase binding|intracellular signal transduction|post-translational protein modification
ASCC3	Chr1	67331988	67332188	200	-	0.0812830516164099	-1.09	0.000676082975391982	-3.17	2.56685179512581	1.36	protein_coding	3' UTR	-	GeneID:100625273,Genbank:XM_021090356.1	activating signal cointegrator 1 complex subunit 3		GO:0003676,GO:0005524,GO:0005634,GO:0005829,GO:0006307,GO:0006351,GO:0006355,GO:0008283,GO:0032508,GO:0043140,GO:0099053	nucleic acid binding|ATP binding|nucleus|cytosol|DNA dealkylation involved in DNA repair|transcription, DNA-templated|regulation of transcription, DNA-templated|cell proliferation|DNA duplex unwinding|ATP-dependent 3'-5' DNA helicase activity|activating signal cointegrator 1 complex
ASPH	Chr4	72105849	72106049	200	+	0.137404197501252	-0.862	0.00338844156139202	-2.47	3.29436406907029	1.72	protein_coding	3' UTR	+	GeneID:100526167,Genbank:XM_021089315.1	aspartate beta-hydroxylase		GO:0004597,GO:0005789,GO:0005886,GO:0007389,GO:0008285,GO:0016021,GO:0031647,GO:0032541,GO:0035108,GO:0042264,GO:0046872,GO:0060021,GO:0060325,GO:0097202,GO:1901879	peptide-aspartate beta-dioxygenase activity|endoplasmic reticulum membrane|plasma membrane|pattern specification process|negative regulation of cell proliferation|integral component of membrane|regulation of protein stability|cortical endoplasmic reticulum|limb morphogenesis|peptidyl-aspartic acid hydroxylation|metal ion binding|palate development|face morphogenesis|activation of cysteine-type en…	ssc04020,ssc04260	Calcium signaling pathway|Cardiac muscle contraction
ASPHD2	Chr14	44042368	44042517	149	+	0.366437574647833	-0.436	0.0446683592150963	-1.35	2.15845647300885	1.11	protein_coding	3' UTR	+	GeneID:100156894,Genbank:XM_001926554.5	aspartate beta-hydroxylase domain containing 2		GO:0016020,GO:0016021,GO:0018193,GO:0046872,GO:0051213	membrane|integral component of membrane|peptidyl-amino acid modification|metal ion binding|dioxygenase activity
ATF7IP	Chr5	58092270	58099262	750	-	0.0707945784384138	-1.15	0.000416869383470336	-3.38	1.57570777209869	0.656	protein_coding	5' UTR	-	GeneID:100513013,Genbank:XM_003126462.5	activating transcription factor 7 interacting protein		GO:0000122,GO:0003714,GO:0005634,GO:0005654,GO:0005667,GO:0005829,GO:0006306,GO:0006351,GO:0016032,GO:0016604,GO:0016887,GO:0045892,GO:0045893,GO:0045898	negative regulation of transcription from RNA polymerase II promoter|transcription corepressor activity|nucleus|nucleoplasm|transcription factor complex|cytosol|DNA methylation|transcription, DNA-templated|viral process|nuclear body|ATPase activity|negative regulation of transcription, DNA-templated|positive regulation of transcription, DNA-templated|regulation of RNA polymerase II transcriptiona…
ATL3	Chr2	8408421	8408571	150	+	0.319153785510076	-0.496	0.0301995172040202	-1.52	1.60658799351407	0.684	protein_coding	3' UTR	+	GeneID:100512265,Genbank:XM_021082904.1	atlastin GTPase 3		GO:0003924,GO:0005525,GO:0005783,GO:0007029,GO:0007030,GO:0016020,GO:0016021,GO:0042802,GO:0051260,GO:0071782,GO:0098826,GO:1903373	GTPase activity|GTP binding|endoplasmic reticulum|endoplasmic reticulum organization|Golgi organization|membrane|integral component of membrane|identical protein binding|protein homooligomerization|endoplasmic reticulum tubular network|endoplasmic reticulum tubular network membrane|positive regulation of endoplasmic reticulum tubular network organization
ATP10B	Chr16	62915388	62915589	201	+	0.266072505979881	-0.575	0.0186208713666287	-1.73	0.386891248385597	-1.37	protein_coding	Exon	+	GeneID:100626997,Genbank:XM_021076903.1	ATPase phospholipid transporting 10B (putative)		GO:0000287,GO:0004012,GO:0005524,GO:0005783,GO:0005789,GO:0005886,GO:0016021,GO:0030659,GO:0045332	magnesium ion binding|phospholipid-translocating ATPase activity|ATP binding|endoplasmic reticulum|endoplasmic reticulum membrane|plasma membrane|integral component of membrane|cytoplasmic vesicle membrane|phospholipid translocation
ATRN	Chr17	32058133	32058534	401	-	0.0758577575029184	-1.12	0.000562341325190349	-3.25	1.50942596852056	0.594	protein_coding	3' UTR	-	GeneID:100101470,Genbank:XM_021077392.1	attractin
ATRX	ChrX	61667554	61667830	151	-	0.289067988236548	-0.539	0.0223872113856834	-1.65	2.12874036490672	1.09	protein_coding	Exon	-	GeneID:100514440,Genbank:XM_003360375.5	ATRX, chromatin remodeler		GO:0000212,GO:0000780,GO:0000784,GO:0003677,GO:0003682,GO:0004386,GO:0005524,GO:0006281,GO:0006334,GO:0006336,GO:0006338,GO:0006351,GO:0007283,GO:0010571,GO:0015616,GO:0016569,GO:0016605,GO:0030330,GO:0030900,GO:0031297,GO:0031618,GO:0031933,GO:0032206,GO:0035064,GO:0035128,GO:0035264,GO:0042393,GO:0045944,GO:0046872,GO:0060009,GO:0070087,GO:0070192,GO:0070198,GO:0070603,GO:0072520,GO:0072711,GO:…	meiotic spindle organization|condensed nuclear chromosome, centromeric region|nuclear chromosome, telomeric region|DNA binding|chromatin binding|helicase activity|ATP binding|DNA repair|nucleosome assembly|DNA replication-independent nucleosome assembly|chromatin remodeling|transcription, DNA-templated|spermatogenesis|positive regulation of nuclear cell cycle DNA replication|DNA translocase activ…
AXIN1	Chr3	41390133	41390384	251	+	0.333426412763235	-0.477	0.0331131121482591	-1.48	0.655651007107824	-0.609	protein_coding	Exon	+	GeneID:100523725,Genbank:XM_021086926.1	axin 1		GO:0000209,GO:0001701,GO:0001743,GO:0001932,GO:0001934,GO:0002039,GO:0004871,GO:0005096,GO:0005634,GO:0005737,GO:0005829,GO:0005886,GO:0005938,GO:0006913,GO:0006915,GO:0007257,GO:0007368,GO:0007605,GO:0008013,GO:0008022,GO:0009950,GO:0009953,GO:0010629,GO:0010800,GO:0016055,GO:0016328,GO:0019899,GO:0019901,GO:0019904,GO:0021797,GO:0021881,GO:0030159,GO:0030163,GO:0030178,GO:0030511,GO:0030877,GO:…	protein polyubiquitination|in utero embryonic development|optic placode formation|regulation of protein phosphorylation|positive regulation of protein phosphorylation|p53 binding|signal transducer activity|GTPase activator activity|nucleus|cytoplasm|cytosol|plasma membrane|cell cortex|nucleocytoplasmic transport|apoptotic process|activation of JUN kinase activity|determination of left/right symme…	ssc04310,ssc04390,ssc04550,ssc04934,ssc05010,ssc05022,ssc05165,ssc05200,ssc05210,ssc05213,ssc05217,ssc05224,ssc05225,ssc05226	Wnt signaling pathway|Hippo signaling pathway|Signaling pathways regulating pluripotency of stem cells|Cushing syndrome|Alzheimer disease|Pathways of neurodegeneration - multiple diseases|Human papillomavirus infection|Pathways in cancer|Colorectal cancer|Endometrial cancer|Basal cell carcinoma|Breast cancer|Hepatocellular carcinoma|Gastric cancer
BACH2	Chr1	57903330	57909259	599	-	0.296483138952434	-0.528	0.0245470891568503	-1.61	1.51151992831623	0.596	protein_coding	3' UTR	-	GeneID:100620522,Genbank:XM_021090103.1	BTB domain and CNC homolog 2	TF_bZIP
BAHCC1	Chr12	1354145	1354596	451	-	0.156675107010815	-0.805	0.00501187233627272	-2.3	0.651122094784514	-0.619	protein_coding	Exon	-	GeneID:100625456,Genbank:XM_013989840.2	BAH domain and coiled-coil containing 1		GO:0000785,GO:0000976,GO:0003682,GO:0005677,GO:0006342,GO:0031507	chromatin|transcription regulatory region sequence-specific DNA binding|chromatin binding|chromatin silencing complex|chromatin silencing|heterochromatin assembly
BAHCC1	Chr12	1357807	1358745	250	-	0.121618600064637	-0.915	0.00245470891568503	-2.61	0.573951206927501	-0.801	protein_coding	Exon	-	GeneID:100625456,Genbank:XM_013989840.2	BAH domain and coiled-coil containing 1		GO:0000785,GO:0000976,GO:0003682,GO:0005677,GO:0006342,GO:0031507	chromatin|transcription regulatory region sequence-specific DNA binding|chromatin binding|chromatin silencing complex|chromatin silencing|heterochromatin assembly
BBS12	Chr8	101420455	101420606	151	-	0.258821291515309	-0.587	0.0169824365246174	-1.77	2.62078680771673	1.39	protein_coding	3' UTR	-	GeneID:100622680,Genbank:XM_021100697.1	Bardet-Biedl syndrome 12		GO:0005524,GO:0005832,GO:0005929,GO:0006458,GO:0042073,GO:0042755,GO:0044183,GO:0045494,GO:0045599,GO:0051082,GO:0051131,GO:0061077	ATP binding|chaperonin-containing T-complex|cilium|'de novo' protein folding|intraciliary transport|eating behavior|protein binding involved in protein folding|photoreceptor cell maintenance|negative regulation of fat cell differentiation|unfolded protein binding|chaperone-mediated protein complex assembly|chaperone-mediated protein folding
BCL2L12	Chr6	54706550	54707159	148	+	0.15205475297325	-0.818	0.00457088189614875	-2.34	0.561749951515823	-0.832	protein_coding	Exon	+	GeneID:100521559,Genbank:XM_013998657.2	BCL2 like 12
BCL7A	Chr14	30665336	30665535	199	-	0.100925288607668	-0.996	0.00134896288259165	-2.87	2.18858740252148	1.13	protein_coding	3' UTR	-	GeneID:100736875,Genbank:XM_003483424.4	BCL tumor suppressor 7A		GO:0045892	negative regulation of transcription, DNA-templated
BDH1	Chr13	132645372	132645572	200	+	0.208449088309729	-0.681	0.00954992586021436	-2.02	0.550952557938305	-0.86	protein_coding	Exon	+	GeneID:100511473,Genbank:XM_021070089.1	3-hydroxybutyrate dehydrogenase 1		GO:0003858,GO:0005654,GO:0005759,GO:0099617	3-hydroxybutyrate dehydrogenase activity|nucleoplasm|mitochondrial matrix|matrix side of mitochondrial inner membrane	ssc00650	Butanoate metabolism
BDP1	Chr16	47875775	47882643	250	+	0.350751873952568	-0.455	0.0398107170553497	-1.4	0.63683873766325	-0.651	protein_coding	Exon	+	GeneID:100517687,Genbank:XM_005672526.3	B double prime 1, subunit of RNA polymerase III transcription initiation factor IIIB		GO:0000126,GO:0001026,GO:0001156,GO:0003677,GO:0005654,GO:0070898	transcription factor TFIIIB complex|TFIIIB-type transcription factor activity|TFIIIC-class transcription factor binding|DNA binding|nucleoplasm|RNA polymerase III transcriptional preinitiation complex assembly
BEND5	Chr6	162981713	162981917	200	+	0.272897778280804	-0.564	0.0194984459975805	-1.71	0.408951029278891	-1.29	protein_coding	Exon	+	GeneID:110261423,Genbank:XM_021097821.1	BEN domain containing 5		GO:0003677,GO:0005794,GO:0006351,GO:0045892	DNA binding|Golgi apparatus|transcription, DNA-templated|negative regulation of transcription, DNA-templated
BICC1	Chr14	62086463	62087664	349	+	0.157761126969935	-0.802	0.00512861383991365	-2.29	0.662962880149329	-0.593	protein_coding	Exon	+	GeneID:100154253,Genbank:XM_021072798.1	BicC family RNA binding protein 1		GO:0003723,GO:0005737,GO:0007368,GO:0007507,GO:0090090	RNA binding|cytoplasm|determination of left/right symmetry|heart development|negative regulation of canonical Wnt signaling pathway
BICRAL	Chr7	37929961	37930660	699	+	0.0741310241300918	-1.13	0.000501187233627273	-3.3	1.54649267491063	0.629	protein_coding	3' UTR	+	GeneID:100134970,Genbank:XM_021098729.1	BRD4 interacting chromatin remodeling complex associated protein like
BNC2	Chr1	206353560	206353911	351	+	0.209893988362352	-0.678	0.00977237220955811	-2.01	0.583983697306559	-0.776	protein_coding	Exon	+	GeneID:100513064,Genbank:XM_003480511.4	basonuclin 2		GO:0003416,GO:0003677,GO:0005634,GO:0005654,GO:0006351,GO:0006355,GO:0043586,GO:0046872,GO:0060021,GO:0060485	endochondral bone growth|DNA binding|nucleus|nucleoplasm|transcription, DNA-templated|regulation of transcription, DNA-templated|tongue development|metal ion binding|palate development|mesenchyme development
BNC2	Chr1	206372969	206373270	301	+	0.351560440528298	-0.454	0.0398107170553497	-1.4	0.629378586752429	-0.668	protein_coding	3' UTR	+	GeneID:100513064,Genbank:XM_003480511.4	basonuclin 2		GO:0003416,GO:0003677,GO:0005634,GO:0005654,GO:0006351,GO:0006355,GO:0043586,GO:0046872,GO:0060021,GO:0060485	endochondral bone growth|DNA binding|nucleus|nucleoplasm|transcription, DNA-templated|regulation of transcription, DNA-templated|tongue development|metal ion binding|palate development|mesenchyme development
BORA	Chr11	45022918	45032960	149	+	0.0457088189614875	-1.34	0.000131825673855641	-3.88	1.55940968522265	0.641	protein_coding	5' UTR	+	GeneID:100622008,Genbank:XM_005668462.3	bora, aurora kinase A activator		GO:0000086,GO:0005829,GO:0007088,GO:0019901,GO:0032880,GO:0051301,GO:0060236	G2/M transition of mitotic cell cycle|cytosol|regulation of mitotic nuclear division|protein kinase binding|regulation of protein localization|cell division|regulation of mitotic spindle organization
BPTF	Chr12	14201500	14201700	200	+	0.345143739335856	-0.462	0.0371535229097173	-1.43	1.66786208764993	0.738	protein_coding	Exon	+	GeneID:100525424,Genbank:XM_021068118.1	bromodomain PHD finger transcription factor		GO:0000122,GO:0000790,GO:0001892,GO:0005634,GO:0005654,GO:0005737,GO:0006338,GO:0006351,GO:0006355,GO:0007420,GO:0007492,GO:0008134,GO:0009611,GO:0009952,GO:0016569,GO:0016589,GO:0030425,GO:0043565,GO:0044297,GO:0045893,GO:0046872,GO:0048471,GO:0070062,GO:1990090	negative regulation of transcription from RNA polymerase II promoter|nuclear chromatin|embryonic placenta development|nucleus|nucleoplasm|cytoplasm|chromatin remodeling|transcription, DNA-templated|regulation of transcription, DNA-templated|brain development|endoderm development|transcription factor binding|response to wounding|anterior/posterior pattern specification|covalent chromatin modificat…
BRIP1	Chr12	36509539	36543616	300	+	0.231739464996848	-0.635	0.0123026877081238	-1.91	1.60325065879879	0.681	protein_coding	Exon	+	GeneID:100525359,Genbank:XM_021067301.1	BRCA1 interacting protein C-terminal helicase 1				ssc03440,ssc03460	Homologous recombination|Fanconi anemia pathway
BROX	Chr10	11486733	11486884	151	+	0.309741929921658	-0.509	0.0275422870333817	-1.56	1.90527599608787	0.93	protein_coding	3' UTR	+	GeneID:106504096,Genbank:XM_013980031.2	BRO1 domain and CAAX motif containing		GO:0016020,GO:0070062	membrane|extracellular exosome
C16H5orf22	Chr16	17854611	17855010	399	+	0.00144543977074593	-2.84	4.36515832240166e-07	-6.36	2.42838976879009	1.28	protein_coding	Exon	+	GeneID:100627703,Genbank:XM_003359737.4	chromosome 16 C5orf22 homolog
C1GALT1	Chr9	77547404	77547555	151	+	0.295120922666639	-0.53	0.0239883291901949	-1.62	2.08493152168224	1.06	protein_coding	3' UTR	+	GeneID:100525767,Genbank:XM_021063389.1	core 1 synthase, glycoprotein-N-acetylgalactosamine 3-beta-galactosyltransferase 1		GO:0001525,GO:0001822,GO:0016021,GO:0016263,GO:0016267,GO:0046872,GO:0060576	angiogenesis|kidney development|integral component of membrane|glycoprotein-N-acetylgalactosamine 3-beta-galactosyltransferase activity|O-glycan processing, core 1|metal ion binding|intestinal epithelial cell development	ssc00512,ssc00514	Mucin type O-glycan biosynthesis|Other types of O-glycan biosynthesis
C1H14orf28	Chr1	175149458	175149706	248	+	0.378442584717093	-0.422	0.0478630092322638	-1.32	1.78385703884019	0.835	protein_coding	Exon	+	GeneID:100736797,Genbank:XM_003480458.4	chromosome 1 C14orf28 homolog
C1H18orf54	Chr1	103875297	103877790	249	+	0.2182729911843	-0.661	0.0107151930523761	-1.97	1.51151992831623	0.596	protein_coding	3' UTR	+	GeneID:100154353,Genbank:XM_021093340.1	chromosome 1 C18orf54 homolog		GO:0005576,GO:0008285	extracellular region|negative regulation of cell proliferation
C3H16orf45	Chr3	7253510	7300618	247	-	0.100925288607668	-0.996	0.00131825673855641	-2.88	3.16016524745351	1.66	protein_coding	Exon	-	GeneID:100622402,Genbank:XM_021086174.1	chromosome 3 C16orf45 homolog
C6H16orf46	Chr6	7198588	7198889	301	+	0.300607630262823	-0.522	0.0251188643150958	-1.6	0.50034669373129	-0.999	protein_coding	Exon	+	GeneID:110261259,Genbank:XM_021097048.1	chromosome 6 C16orf46 homolog		GO:0005634,GO:0005654,GO:0005829	nucleus|nucleoplasm|cytosol
C6H19orf54	Chr6	48970795	48970945	150	-	0.314050869387622	-0.503	0.0281838293126445	-1.55	0.662044455197699	-0.595	protein_coding	5' UTR	-	GeneID:100524024,Genbank:XM_005655850.3	chromosome 6 C19orf54 homolog
C6H1orf50	Chr6	168657593	168657743	150	-	0.305492111321551	-0.515	0.0263026799189538	-1.58	1.8251309770869	0.868	protein_coding	3' UTR	-	GeneID:100620609,Genbank:XM_003356499.5	chromosome 6 C1orf50 homolog		GO:0042802	identical protein binding
C7H6orf223	Chr7	39000209	39000357	148	+	0.317687407064977	-0.498	0.0295120922666639	-1.53	1.86089931540603	0.896	protein_coding	Exon	+	GeneID:102167579,Genbank:XM_021100037.1	chromosome 7 C6orf223 homolog
C7H6orf62	Chr7	19509923	19510073	150	-	0.381944270840047	-0.418	0.0489778819368446	-1.31	1.60881674188383	0.686	protein_coding	3' UTR	-	GeneID:100155872,Genbank:XM_001928389.6	chromosome 7 C6orf62 homolog		GO:0005622	intracellular
C8H4orf46	Chr8	47606725	47608155	198	-	0.0194984459975805	-1.71	3.38844156139203e-05	-4.47	2.44528055538414	1.29	protein_coding	3' UTR	-	GeneID:100515617,Genbank:XM_005666666.3	chromosome 8 C4orf46 homolog		GO:0005737	cytoplasm
C9H11orf52	Chr9	39647876	39653762	150	+	0.357272838151929	-0.447	0.0407380277804113	-1.39	1.68295896457076	0.751	protein_coding	5' UTR	+	GeneID:100515398,Genbank:XM_003129841.4	chromosome 9 C11orf52 homolog		GO:0070062	extracellular exosome
CABLES1	Chr6	108227490	108227690	200	+	0.338064836205982	-0.471	0.0354813389233576	-1.45	2.28152743173685	1.19	protein_coding	3' UTR	+	GeneID:100526114,Genbank:XM_021097743.1	Cdk5 and Abl enzyme substrate 1		GO:0005634,GO:0005829,GO:0007049,GO:0007399,GO:0051301,GO:0051726	nucleus|cytosol|cell cycle|nervous system development|cell division|regulation of cell cycle
CACHD1	Chr6	147776378	147785092	350	-	0.188799134909629	-0.724	0.00758577575029184	-2.12	0.645281245225889	-0.632	protein_coding	3' UTR	-	GeneID:100522413,Genbank:XM_021096540.1	cache domain containing 1		GO:0006816,GO:0016021	calcium ion transport|integral component of membrane
CACUL1	Chr14	128682850	128683100	250	-	0.0812830516164099	-1.09	0.000676082975391982	-3.17	1.65519363215641	0.727	protein_coding	3' UTR	-	GeneID:100737227,Genbank:XM_003483565.4	CDK2 associated cullin domain 1		GO:0000082,GO:0008284,GO:0019901,GO:0031461,GO:0031625,GO:0042787,GO:0045860	G1/S transition of mitotic cell cycle|positive regulation of cell proliferation|protein kinase binding|cullin-RING ubiquitin ligase complex|ubiquitin protein ligase binding|protein ubiquitination involved in ubiquitin-dependent protein catabolic process|positive regulation of protein kinase activity
CADPS	Chr13	44144986	44178256	200	-	0.253512863049791	-0.596	0.0154881661891248	-1.81	0.605416541975277	-0.724	protein_coding	Exon	-	GeneID:100518990,Genbank:XM_021069125.1	calcium dependent secretion activator		GO:0008289,GO:0015031,GO:0016050,GO:0016082,GO:0019901,GO:0030054,GO:0030659,GO:0031410,GO:0046872,GO:0050432,GO:0098793,GO:0099525	lipid binding|protein transport|vesicle organization|synaptic vesicle priming|protein kinase binding|cell junction|cytoplasmic vesicle membrane|cytoplasmic vesicle|metal ion binding|catecholamine secretion|presynapse|presynaptic dense core vesicle exocytosis
CAMKMT	Chr3	96091780	96091929	149	-	0.373250157795721	-0.428	0.0457088189614875	-1.34	1.58776786186331	0.667	protein_coding	5' UTR	-	GeneID:100737360,Genbank:XM_021088302.1	calmodulin-lysine N-methyltransferase		GO:0005634,GO:0005737,GO:0005794,GO:0005829,GO:0006479,GO:0007005,GO:0018025,GO:0022400,GO:0031072,GO:0043234	nucleus|cytoplasm|Golgi apparatus|cytosol|protein methylation|mitochondrion organization|calmodulin-lysine N-methyltransferase activity|regulation of rhodopsin mediated signaling pathway|heat shock protein binding|protein complex	ssc00310	Lysine degradation
CAMTA2	Chr12	51948057	51948356	299	+	0.00933254300796992	-2.03	8.91250938133746e-06	-5.05	0.627201102260497	-0.673	protein_coding	3' UTR	+	GeneID:100511531,Genbank:XM_021067750.1	calmodulin binding transcription activator 2	CG-1	GO:0001077,GO:0003682,GO:0005634,GO:0006357,GO:0008134,GO:0014898,GO:0042826,GO:0043565,GO:0045944	transcriptional activator activity, RNA polymerase II proximal promoter sequence-specific DNA binding|chromatin binding|nucleus|regulation of transcription from RNA polymerase II promoter|transcription factor binding|cardiac muscle hypertrophy in response to stress|histone deacetylase binding|sequence-specific DNA binding|positive regulation of transcription from RNA polymerase II promoter
CASP8AP2	Chr1	57858628	57859079	451	+	0.215278173472437	-0.667	0.0102329299228075	-1.99	0.654742711541783	-0.611	protein_coding	Exon	+	GeneID:100523759,Genbank:XM_005659298.3	caspase 8 associated protein 2		GO:0003677,GO:0003714,GO:0005123,GO:0005634,GO:0005737,GO:0005739,GO:0006351,GO:0006355,GO:0006919,GO:0007049,GO:0007165,GO:0008625,GO:0008656,GO:0016505,GO:0016605,GO:0032184,GO:0036337,GO:0071260,GO:0097190	DNA binding|transcription corepressor activity|death receptor binding|nucleus|cytoplasm|mitochondrion|transcription, DNA-templated|regulation of transcription, DNA-templated|activation of cysteine-type endopeptidase activity involved in apoptotic process|cell cycle|signal transduction|extrinsic apoptotic signaling pathway via death domain receptors|cysteine-type endopeptidase activator activity i…
CBX5	Chr5	19452172	19452372	200	-	0.0512861383991365	-1.29	0.000169824365246174	-3.77	1.95206352155245	0.965	protein_coding	3' UTR	-	GeneID:100519426,Genbank:XM_021091740.1	chromobox 5		GO:0000118,GO:0000122,GO:0000776,GO:0000784,GO:0003682,GO:0005634,GO:0005635,GO:0005654,GO:0005720,GO:0005721,GO:0005730,GO:0007596,GO:0010369,GO:0016032,GO:0017053,GO:0030674,GO:0031618,GO:0032991,GO:0035064,GO:0035097,GO:0042802,GO:0042803,GO:0042826,GO:0043021,GO:0044877,GO:0045892,GO:0070317,GO:0070491,GO:1990904	histone deacetylase complex|negative regulation of transcription from RNA polymerase II promoter|kinetochore|nuclear chromosome, telomeric region|chromatin binding|nucleus|nuclear envelope|nucleoplasm|nuclear heterochromatin|pericentric heterochromatin|nucleolus|blood coagulation|chromocenter|viral process|transcriptional repressor complex|protein binding, bridging|nuclear pericentric heterochrom…
CCDC114	Chr6	53730013	53730213	200	-	0.159955802861467	-0.796	0.00524807460249773	-2.28	0.606676780124346	-0.721	protein_coding	3' UTR	-	GeneID:100622853,Genbank:XM_005664658.3	coiled-coil domain containing 114		GO:0003341,GO:0005929,GO:0005930,GO:0036157,GO:0036158	cilium movement|cilium|axoneme|outer dynein arm|outer dynein arm assembly
CCDC137	Chr12	1226992	1227142	150	-	0.118304155572516	-0.927	0.00218776162394955	-2.66	2.11403608112276	1.08	protein_coding	3' UTR	-	GeneID:100626340,Genbank:XM_021066472.1	coiled-coil domain containing 137		GO:0001650,GO:0003723,GO:0005694,GO:0005730	fibrillar center|RNA binding|chromosome|nucleolus
CCDC138	Chr3	47474378	47474830	350	+	0.145211161758774	-0.838	0.00407380277804113	-2.39	1.70645219622413	0.771	protein_coding	Exon	+	GeneID:100511190,Genbank:XM_005662331.3	coiled-coil domain containing 138
CCDC18	Chr4	123986291	123987596	300	-	0.378442584717093	-0.422	0.0478630092322638	-1.32	0.327598350964591	-1.61	protein_coding	5' UTR	-	GeneID:100518781,Genbank:XM_021090190.1	coiled-coil domain containing 18
CCDC62	Chr14	30043477	30043978	501	-	0.141579377995708	-0.849	0.00363078054770101	-2.44	1.73387512702937	0.794	protein_coding	Exon	-	GeneID:100520106,Genbank:XM_021074080.1	coiled-coil domain containing 62		GO:0005634,GO:0005654,GO:0005737,GO:0005886,GO:0030331,GO:0030374,GO:0045944,GO:0071392	nucleus|nucleoplasm|cytoplasm|plasma membrane|estrogen receptor binding|ligand-dependent nuclear receptor transcription coactivator activity|positive regulation of transcription from RNA polymerase II promoter|cellular response to estradiol stimulus
CCDC8	Chr6	52476906	52477107	201	+	0.179060585403529	-0.747	0.00676082975391982	-2.17	0.395020655931689	-1.34	protein_coding	Exon	+	GeneID:100513356,Genbank:XM_003127233.4	coiled-coil domain containing 8		GO:0000226,GO:0005634,GO:0005737,GO:0005813,GO:0005829,GO:0005886,GO:0007088,GO:0010923,GO:0043687,GO:1990393	microtubule cytoskeleton organization|nucleus|cytoplasm|centrosome|cytosol|plasma membrane|regulation of mitotic nuclear division|negative regulation of phosphatase activity|post-translational protein modification|3M complex
CCDC88A	Chr3	85940743	85940994	251	+	0.233883723865935	-0.631	0.0128824955169313	-1.89	1.86995039550291	0.903	protein_coding	3' UTR	+	GeneID:100514454,Genbank:XM_021087519.1	coiled-coil domain containing 88A		GO:0001932,GO:0003779,GO:0005783,GO:0005794,GO:0005813,GO:0005814,GO:0005829,GO:0005886,GO:0006260,GO:0006275,GO:0008017,GO:0010975,GO:0016020,GO:0016477,GO:0030027,GO:0030032,GO:0030705,GO:0031122,GO:0031410,GO:0031929,GO:0032148,GO:0032956,GO:0035091,GO:0036064,GO:0042127,GO:0042803,GO:0043422,GO:0045724,GO:0051959,GO:0061024,GO:1903566	regulation of protein phosphorylation|actin binding|endoplasmic reticulum|Golgi apparatus|centrosome|centriole|cytosol|plasma membrane|DNA replication|regulation of DNA replication|microtubule binding|regulation of neuron projection development|membrane|cell migration|lamellipodium|lamellipodium assembly|cytoskeleton-dependent intracellular transport|cytoplasmic microtubule organization|cytoplasm…
CCDC88A	Chr3	85958545	85958796	251	+	0.0354813389233576	-1.45	7.94328234724282e-05	-4.1	1.65634132266909	0.728	protein_coding	5' UTR	+	GeneID:100514454,Genbank:XM_021087519.1	coiled-coil domain containing 88A		GO:0001932,GO:0003779,GO:0005783,GO:0005794,GO:0005813,GO:0005814,GO:0005829,GO:0005886,GO:0006260,GO:0006275,GO:0008017,GO:0010975,GO:0016020,GO:0016477,GO:0030027,GO:0030032,GO:0030705,GO:0031122,GO:0031410,GO:0031929,GO:0032148,GO:0032956,GO:0035091,GO:0036064,GO:0042127,GO:0042803,GO:0043422,GO:0045724,GO:0051959,GO:0061024,GO:1903566	regulation of protein phosphorylation|actin binding|endoplasmic reticulum|Golgi apparatus|centrosome|centriole|cytosol|plasma membrane|DNA replication|regulation of DNA replication|microtubule binding|regulation of neuron projection development|membrane|cell migration|lamellipodium|lamellipodium assembly|cytoskeleton-dependent intracellular transport|cytoplasmic microtubule organization|cytoplasm…
CD300A	Chr12	6666069	6666610	541	-	0.0316227766016838	-1.5	6.30957344480193e-05	-4.2	1.81629683544302	0.861	protein_coding	3' UTR	-	GeneID:102160266,Genbank:XM_021066678.1	CD300a molecule		GO:0001786,GO:0005886,GO:0007155,GO:0008429,GO:0016020,GO:0016021,GO:0030889,GO:0032516,GO:0033007,GO:0034125,GO:0038023,GO:0043305,GO:0043312,GO:0043407,GO:0048147,GO:0050776,GO:0050856,GO:0050859,GO:0051134,GO:0060101,GO:0070062,GO:0070821,GO:0101003,GO:1902564,GO:1902567,GO:1902569,GO:2000417	phosphatidylserine binding|plasma membrane|cell adhesion|phosphatidylethanolamine binding|membrane|integral component of membrane|negative regulation of B cell proliferation|positive regulation of phosphoprotein phosphatase activity|negative regulation of mast cell activation involved in immune response|negative regulation of MyD88-dependent toll-like receptor signaling pathway|signaling receptor…
CDC42BPA	Chr10	14841688	14859227	151	-	0.345143739335856	-0.462	0.0371535229097173	-1.43	1.91587043644539	0.938	protein_coding	5' UTR	-	GeneID:100511216,Genbank:XM_021064438.1	CDC42 binding protein kinase alpha		GO:0000226,GO:0000287,GO:0004674,GO:0005524,GO:0005737,GO:0005911,GO:0006468,GO:0007010,GO:0007097,GO:0016477,GO:0030027,GO:0031032,GO:0031252,GO:0031532,GO:0035556,GO:0042641,GO:0042802,GO:0051056,GO:0070062	microtubule cytoskeleton organization|magnesium ion binding|protein serine/threonine kinase activity|ATP binding|cytoplasm|cell-cell junction|protein phosphorylation|cytoskeleton organization|nuclear migration|cell migration|lamellipodium|actomyosin structure organization|cell leading edge|actin cytoskeleton reorganization|intracellular signal transduction|actomyosin|identical protein binding|reg…
CDC42EP3	Chr3	102538808	102539059	251	+	0.121898959892487	-0.914	0.00245470891568503	-2.61	1.81629683544302	0.861	protein_coding	5' UTR	+	GeneID:100521443,Genbank:XM_003125224.6	CDC42 effector protein 3		GO:0005096,GO:0005519,GO:0005737,GO:0005829,GO:0005886,GO:0007165,GO:0007266,GO:0008360,GO:0012505,GO:0015629,GO:0017049,GO:0030838,GO:0031274	GTPase activator activity|cytoskeletal regulatory protein binding|cytoplasm|cytosol|plasma membrane|signal transduction|Rho protein signal transduction|regulation of cell shape|endomembrane system|actin cytoskeleton|GTP-Rho binding|positive regulation of actin filament polymerization|positive regulation of pseudopodium assembly
CDK16	ChrX	41840595	41840745	150	+	0.186208713666287	-0.73	0.0072443596007499	-2.14	2.23457427614444	1.16	protein_coding	5' UTR	+	GeneID:100521238,Genbank:XM_013990862.2	cyclin dependent kinase 16		GO:0004674,GO:0005524,GO:0005737,GO:0005829,GO:0005886,GO:0006468,GO:0006887,GO:0007283,GO:0008021,GO:0015630,GO:0030054,GO:0030252,GO:0031175,GO:0031234,GO:0043005,GO:0061178	protein serine/threonine kinase activity|ATP binding|cytoplasm|cytosol|plasma membrane|protein phosphorylation|exocytosis|spermatogenesis|synaptic vesicle|microtubule cytoskeleton|cell junction|growth hormone secretion|neuron projection development|extrinsic component of cytoplasmic side of plasma membrane|neuron projection|regulation of insulin secretion involved in cellular response to glucose …
CDK6	Chr9	72520522	72520672	150	-	0.309029543251359	-0.51	0.0269153480392692	-1.57	0.634635443009902	-0.656	protein_coding	Exon	-	NA	NA	NA	NA	NA	NA	NA
CDYL2	Chr6	7603926	7604126	200	+	0.0588843655355589	-1.23	0.000275422870333817	-3.56	2.32946717293691	1.22	protein_coding	3' UTR	+	GeneID:100627470,Genbank:XM_021097053.1	chromodomain Y like 2		GO:0003824,GO:0005634,GO:0008152,GO:0035064	catalytic activity|nucleus|metabolic process|methylated histone binding
CEACAM19	Chr6	51202965	51203166	201	+	0.280543363795171	-0.552	0.0208929613085404	-1.68	0.636397467637971	-0.652	protein_coding	3' UTR	+	GeneID:100738302,Genbank:XM_021094517.1	carcinoembryonic antigen related cell adhesion molecule 19		GO:0016021	integral component of membrane
CEP170	Chr10	16091063	16099256	250	-	0.208449088309729	-0.681	0.00954992586021436	-2.02	1.61664173761113	0.693	protein_coding	Exon	-	GeneID:100623007,Genbank:XM_021064150.1	centrosomal protein 170		GO:0005813,GO:0005814,GO:0005819,GO:0005829,GO:0005874,GO:0005886,GO:0120103	centrosome|centriole|spindle|cytosol|microtubule|plasma membrane|centriolar subdistal appendage
CEP78	Chr1	231112668	231112966	298	+	0.246036760414763	-0.609	0.0144543977074593	-1.84	1.57898777340111	0.659	protein_coding	Exon	+	GeneID:100154982,Genbank:XM_005660172.3	centrosomal protein 78		GO:0000086,GO:0005813,GO:0005814,GO:0005829,GO:0010389,GO:0036064,GO:0044782,GO:0097711	G2/M transition of mitotic cell cycle|centrosome|centriole|cytosol|regulation of G2/M transition of mitotic cell cycle|ciliary basal body|cilium organization|ciliary basal body-plasma membrane docking
CFAP100	Chr7	53925450	53925601	151	+	0.118304155572516	-0.927	0.00213796208950223	-2.67	0.556325060292417	-0.846	protein_coding	Exon	+	GeneID:100155072,Genbank:XM_021098946.1	cilia and flagella associated protein 100		GO:0003341,GO:0031514,GO:0036159,GO:0070840,GO:0097545,GO:2000574	cilium movement|motile cilium|inner dynein arm assembly|dynein complex binding|axonemal outer doublet|regulation of microtubule motor activity
CHD6	Chr17	44137929	44147405	350	-	0.0741310241300918	-1.13	0.000478630092322639	-3.32	1.62113023977062	0.697	protein_coding	Exon	-	GeneID:100519806,Genbank:XM_021077871.1	chromodomain helicase DNA binding protein 6		GO:0001221,GO:0003677,GO:0004386,GO:0005524,GO:0005654,GO:0006351,GO:0008094,GO:0016032,GO:0016569,GO:0036091	transcription cofactor binding|DNA binding|helicase activity|ATP binding|nucleoplasm|transcription, DNA-templated|DNA-dependent ATPase activity|viral process|covalent chromatin modification|positive regulation of transcription from RNA polymerase II promoter in response to oxidative stress
CHD8	Chr7	77760401	77760552	151	+	0.234963282084831	-0.629	0.0131825673855641	-1.88	0.644834125327943	-0.633	protein_coding	Exon	+	GeneID:100156733,Genbank:XM_021099301.1	chromodomain helicase DNA binding protein 8		GO:0000122,GO:0001701,GO:0002039,GO:0003677,GO:0003678,GO:0003682,GO:0005524,GO:0005634,GO:0005654,GO:0006351,GO:0007420,GO:0008013,GO:0008094,GO:0016569,GO:0030178,GO:0035064,GO:0042393,GO:0043044,GO:0043234,GO:0045892,GO:0045893,GO:0045944,GO:0045945,GO:0048565,GO:0060070,GO:0070016,GO:0071339,GO:0090090,GO:2000270	negative regulation of transcription from RNA polymerase II promoter|in utero embryonic development|p53 binding|DNA binding|DNA helicase activity|chromatin binding|ATP binding|nucleus|nucleoplasm|transcription, DNA-templated|brain development|beta-catenin binding|DNA-dependent ATPase activity|covalent chromatin modification|negative regulation of Wnt signaling pathway|methylated histone binding|h…	ssc04310	Wnt signaling pathway
CHD8	Chr7	77772301	77772452	151	+	0.124451461177138	-0.905	0.00257039578276886	-2.59	1.65634132266909	0.728	protein_coding	Exon	+	GeneID:100156733,Genbank:XM_021099301.1	chromodomain helicase DNA binding protein 8		GO:0000122,GO:0001701,GO:0002039,GO:0003677,GO:0003678,GO:0003682,GO:0005524,GO:0005634,GO:0005654,GO:0006351,GO:0007420,GO:0008013,GO:0008094,GO:0016569,GO:0030178,GO:0035064,GO:0042393,GO:0043044,GO:0043234,GO:0045892,GO:0045893,GO:0045944,GO:0045945,GO:0048565,GO:0060070,GO:0070016,GO:0071339,GO:0090090,GO:2000270	negative regulation of transcription from RNA polymerase II promoter|in utero embryonic development|p53 binding|DNA binding|DNA helicase activity|chromatin binding|ATP binding|nucleus|nucleoplasm|transcription, DNA-templated|brain development|beta-catenin binding|DNA-dependent ATPase activity|covalent chromatin modification|negative regulation of Wnt signaling pathway|methylated histone binding|h…	ssc04310	Wnt signaling pathway
CHML	Chr10	11843238	11843638	400	+	0.195884467350599	-0.708	0.00812830516164099	-2.09	1.58446962184994	0.664	protein_coding	3' UTR	+	GeneID:100521677,Genbank:XM_021064370.1	CHM like, Rab escort protein 2		GO:0005092,GO:0005096,GO:0005634,GO:0005654,GO:0005829,GO:0005968,GO:0006886,GO:0007264,GO:0017137,GO:0018344,GO:0043687	GDP-dissociation inhibitor activity|GTPase activator activity|nucleus|nucleoplasm|cytosol|Rab-protein geranylgeranyltransferase complex|intracellular protein transport|small GTPase mediated signal transduction|Rab GTPase binding|protein geranylgeranylation|post-translational protein modification
CHST11	Chr5	79791394	79791544	150	-	0.370680721782576	-0.431	0.0446683592150963	-1.35	0.648419777325505	-0.625	protein_coding	3' UTR	-	GeneID:100157186,Genbank:XM_021092627.1	carbohydrate sulfotransferase 11		GO:0000139,GO:0001537,GO:0002063,GO:0007585,GO:0009791,GO:0016020,GO:0016021,GO:0016051,GO:0030206,GO:0030512,GO:0033037,GO:0036342,GO:0042127,GO:0042733,GO:0043066,GO:0047756,GO:0048589,GO:0048703,GO:0050659	Golgi membrane|N-acetylgalactosamine 4-O-sulfotransferase activity|chondrocyte development|respiratory gaseous exchange|post-embryonic development|membrane|integral component of membrane|carbohydrate biosynthetic process|chondroitin sulfate biosynthetic process|negative regulation of transforming growth factor beta receptor signaling pathway|polysaccharide localization|post-anal tail morphogenesi…	ssc00532	Glycosaminoglycan biosynthesis - chondroitin sulfate / dermatan sulfate
CLIP3	Chr6	45390705	45390956	251	-	0.287078058202469	-0.542	0.0223872113856834	-1.65	1.51256799728396	0.597	protein_coding	3' UTR	-	GeneID:100524809,Genbank:XM_021097159.1	CAP-Gly domain containing linker protein 3		GO:0001934,GO:0005795,GO:0005802,GO:0005829,GO:0005886,GO:0008017,GO:0010803,GO:0010828,GO:0018230,GO:0031115,GO:0031901,GO:0032588,GO:0035594,GO:0043065,GO:0044091,GO:0045121,GO:0045444,GO:0045807,GO:0055038,GO:0072321,GO:1903078	positive regulation of protein phosphorylation|Golgi stack|trans-Golgi network|cytosol|plasma membrane|microtubule binding|regulation of tumor necrosis factor-mediated signaling pathway|positive regulation of glucose transport|peptidyl-L-cysteine S-palmitoylation|negative regulation of microtubule polymerization|early endosome membrane|trans-Golgi network membrane|ganglioside binding|positive reg…
CLSTN3	Chr5	63572709	63572910	201	-	0.338844156139203	-0.47	0.0354813389233576	-1.45	0.646624465943743	-0.629	protein_coding	3' UTR	-	GeneID:100511695,Genbank:XM_021092406.1	calsyntenin 3		GO:0000139,GO:0001558,GO:0005509,GO:0005789,GO:0007156,GO:0007416,GO:0009986,GO:0014069,GO:0016021,GO:0035249,GO:0043234,GO:0045211,GO:0050806,GO:0051932,GO:0051965,GO:1902474	Golgi membrane|regulation of cell growth|calcium ion binding|endoplasmic reticulum membrane|homophilic cell adhesion via plasma membrane adhesion molecules|synapse assembly|cell surface|postsynaptic density|integral component of membrane|synaptic transmission, glutamatergic|protein complex|postsynaptic membrane|positive regulation of synaptic transmission|synaptic transmission, GABAergic|positive…
CLVS1	Chr4	72105868	72106068	200	-	0.212324446200022	-0.673	0.01	-2	2.77021893622185	1.47	protein_coding	3' UTR	-	GeneID:100151841,Genbank:XM_013996738.2	clavesin 1		GO:0005768,GO:0005802,GO:0007040,GO:0030136,GO:0031901,GO:0080025	endosome|trans-Golgi network|lysosome organization|clathrin-coated vesicle|early endosome membrane|phosphatidylinositol-3,5-bisphosphate binding
CNNM3	Chr3	56811565	56811716	151	-	0.364753946925608	-0.438	0.0436515832240166	-1.36	1.86606598307361	0.9	protein_coding	Exon	-	GeneID:100512161,Genbank:XM_021087264.1	cyclin and CBS domain divalent metal cation transport mediator 3		GO:0005886,GO:0006811,GO:0016020,GO:0016021	plasma membrane|ion transport|membrane|integral component of membrane
CNOT10	Chr13	18672702	18680495	200	+	0.0794328234724281	-1.1	0.000616595001861482	-3.21	1.75807912182357	0.814	protein_coding	Exon	+	GeneID:100623377,Genbank:XM_021071543.1	CCR4-NOT transcription complex subunit 10		GO:0030014	CCR4-NOT complex	ssc03018	RNA degradation
CNST	Chr10	19108990	19122112	449	+	0.179060585403529	-0.747	0.00660693448007596	-2.18	1.52414483033977	0.608	protein_coding	Exon	+	GeneID:100516823,Genbank:XM_021064469.1	consortin, connexin sorting protein		GO:0005802,GO:0005886,GO:0010923,GO:0016020,GO:0016021,GO:0019902,GO:0030133,GO:0042998,GO:0043231,GO:0043234,GO:0071253	trans-Golgi network|plasma membrane|negative regulation of phosphatase activity|membrane|integral component of membrane|phosphatase binding|transport vesicle|positive regulation of Golgi to plasma membrane protein transport|intracellular membrane-bounded organelle|protein complex|connexin binding
COBLL1	Chr15	71353802	71354152	350	-	0.324339617349349	-0.489	0.0309029543251359	-1.51	0.660669202829133	-0.598	protein_coding	Exon	-	GeneID:100737004,Genbank:XM_021075418.1	cordon-bleu WH2 repeat protein like 1		GO:0003785,GO:0030041,GO:0045296,GO:0051639,GO:0070062	actin monomer binding|actin filament polymerization|cadherin binding|actin filament network formation|extracellular exosome
COBLL1	Chr15	71354898	71358911	500	-	0.302691342810131	-0.519	0.0257039578276886	-1.59	0.590905773467183	-0.759	protein_coding	Exon	-	GeneID:100737004,Genbank:XM_021075418.1	cordon-bleu WH2 repeat protein like 1		GO:0003785,GO:0030041,GO:0045296,GO:0051639,GO:0070062	actin monomer binding|actin filament polymerization|cadherin binding|actin filament network formation|extracellular exosome
COG2	Chr14	59688351	59693136	200	-	0.13931568029453	-0.856	0.00354813389233575	-2.45	1.6620917231873	0.733	protein_coding	Exon	-	GeneID:100151825,Genbank:XM_021073991.1	component of oligomeric golgi complex 2		GO:0000139,GO:0005795,GO:0005829,GO:0006888,GO:0006891,GO:0007030,GO:0008565,GO:0017119,GO:0032403,GO:0032588	Golgi membrane|Golgi stack|cytosol|ER to Golgi vesicle-mediated transport|intra-Golgi vesicle-mediated transport|Golgi organization|protein transporter activity|Golgi transport complex|protein complex binding|trans-Golgi network membrane
COIL	Chr12	33231988	33232186	198	-	0.309741929921658	-0.509	0.0275422870333817	-1.56	1.54007434847214	0.623	protein_coding	3' UTR	-	GeneID:100525713,Genbank:XM_003131625.6	coilin		GO:0001650,GO:0005634,GO:0005654,GO:0005730,GO:0008022,GO:0015030,GO:0016020,GO:0016604,GO:0042802	fibrillar center|nucleus|nucleoplasm|nucleolus|protein C-terminus binding|Cajal body|membrane|nuclear body|identical protein binding
COL23A1	Chr2	80137067	80137267	200	+	0.127938130415752	-0.893	0.00275422870333817	-2.56	0.223756267731993	-2.16	protein_coding	3' UTR	+	GeneID:100521775,Genbank:XM_021084363.1	collagen type XXIII alpha 1 chain		GO:0005581,GO:0005615,GO:0005886,GO:0008201,GO:0009986,GO:0016021,GO:0042802,GO:0042803,GO:0070207	collagen trimer|extracellular space|plasma membrane|heparin binding|cell surface|integral component of membrane|identical protein binding|protein homodimerization activity|protein homotrimerization	ssc04974	Protein digestion and absorption
COL4A3BP	Chr2	84453001	84467295	248	-	0.239331575640539	-0.621	0.0134896288259165	-1.87	1.6852936590063	0.753	protein_coding	Exon	-	GeneID:100518474,Genbank:XM_021084454.1	collagen type IV alpha 3 binding protein		GO:0005783,GO:0005794,GO:0005829,GO:0035621,GO:0070273,GO:0120017	endoplasmic reticulum|Golgi apparatus|cytosol|ER to Golgi ceramide transport|phosphatidylinositol-4-phosphate binding|intermembrane ceramide transfer activity
COMMD1	Chr3	79857189	79857389	200	-	0.0977237220955811	-1.01	0.00123026877081238	-2.91	1.54863805570644	0.631	protein_coding	Exon	-	GeneID:100521368,Genbank:XM_021087480.1	copper metabolism domain containing 1		GO:0005507,GO:0005634,GO:0005737,GO:0005768,GO:0005769,GO:0006351,GO:0010008,GO:0015031,GO:0031398,GO:0031462,GO:0032088,GO:0032434,GO:0055037,GO:0055070,GO:1902306,GO:2000009	copper ion binding|nucleus|cytoplasm|endosome|early endosome|transcription, DNA-templated|endosome membrane|protein transport|positive regulation of protein ubiquitination|Cul2-RING ubiquitin ligase complex|negative regulation of NF-kappaB transcription factor activity|regulation of proteasomal ubiquitin-dependent protein catabolic process|recycling endosome|copper ion homeostasis|negative regula…
CREB5	Chr18	44263209	44263559	350	-	0.186208713666287	-0.73	0.0072443596007499	-2.14	0.646176415318746	-0.63	protein_coding	5' UTR	-	GeneID:100515635,Genbank:XM_013985749.2	cAMP responsive element binding protein 5	TF_bZIP	GO:0003677,GO:0003700,GO:0005634,GO:0006366,GO:0045893,GO:0046872,GO:0070062	DNA binding|DNA binding transcription factor activity|nucleus|transcription from RNA polymerase II promoter|positive regulation of transcription, DNA-templated|metal ion binding|extracellular exosome	ssc04022,ssc04024,ssc04151,ssc04152,ssc04211,ssc04261,ssc04668,ssc04714,ssc04725,ssc04728,ssc04911,ssc04915,ssc04918,ssc04922,ssc04925,ssc04926,ssc04927,ssc04928,ssc04931,ssc04934,ssc04935,ssc04962,ssc05016,ssc05020,ssc05030,ssc05031,ssc05034,ssc05161,ssc05163,ssc05165,ssc05166,ssc05203,ssc05207,ssc05215	cGMP-PKG signaling pathway|cAMP signaling pathway|PI3K-Akt signaling pathway|AMPK signaling pathway|Longevity regulating pathway|Adrenergic signaling in cardiomyocytes|TNF signaling pathway|Thermogenesis|Cholinergic synapse|Dopaminergic synapse|Insulin secretion|Estrogen signaling pathway|Thyroid hormone synthesis|Glucagon signaling pathway|Aldosterone synthesis and secretion|Relaxin signaling pa…
CRYBG1	Chr1	72737907	72738150	151	+	0.232809125766501	-0.633	0.0125892541179417	-1.9	0.620283648857694	-0.689	protein_coding	Exon	+	GeneID:100521168,Genbank:XM_021090505.1	crystallin beta-gamma domain containing 1		GO:0030246	carbohydrate binding
CSNK1G1	Chr1	107838539	107843607	201	+	0.163305194789433	-0.787	0.00549540873857625	-2.26	1.72070526122288	0.783	protein_coding	Exon	+	GeneID:100157196,Genbank:XM_021093855.1	casein kinase 1 gamma 1		GO:0004674,GO:0005524,GO:0005634,GO:0005737,GO:0005829,GO:0006897,GO:0008360,GO:0016055,GO:0018105	protein serine/threonine kinase activity|ATP binding|nucleus|cytoplasm|cytosol|endocytosis|regulation of cell shape|Wnt signaling pathway|peptidyl-serine phosphorylation	ssc04340	Hedgehog signaling pathway
CSPG5	Chr13	30387617	30396340	198	-	0.201836636368156	-0.695	0.0087096358995608	-2.06	1.68412590721683	0.752	protein_coding	3' UTR	-	GeneID:100737041,Genbank:XM_021068733.1	chondroitin sulfate proteoglycan 5		GO:0000139,GO:0005576,GO:0005789,GO:0005794,GO:0005796,GO:0005887,GO:0007399,GO:0008083,GO:0009986,GO:0016020,GO:0016021,GO:0030154,GO:0030203,GO:0030206,GO:0030207,GO:0030208,GO:0030660,GO:0040008,GO:0043202,GO:0046907,GO:0050804	Golgi membrane|extracellular region|endoplasmic reticulum membrane|Golgi apparatus|Golgi lumen|integral component of plasma membrane|nervous system development|growth factor activity|cell surface|membrane|integral component of membrane|cell differentiation|glycosaminoglycan metabolic process|chondroitin sulfate biosynthetic process|chondroitin sulfate catabolic process|dermatan sulfate biosynthet…
CUL2	Chr10	57745684	57752398	150	-	0.153815464030303	-0.813	0.00478630092322639	-2.32	1.88426254780962	0.914	protein_coding	Exon	-	GeneID:100512186,Genbank:XM_021064983.1	cullin 2		GO:0000082,GO:0005654,GO:0005730,GO:0005829,GO:0007050,GO:0008285,GO:0016032,GO:0016567,GO:0030891,GO:0031462,GO:0031625,GO:0032403,GO:0042787,GO:0043687,GO:0061418,GO:0097193	G1/S transition of mitotic cell cycle|nucleoplasm|nucleolus|cytosol|cell cycle arrest|negative regulation of cell proliferation|viral process|protein ubiquitination|VCB complex|Cul2-RING ubiquitin ligase complex|ubiquitin protein ligase binding|protein complex binding|protein ubiquitination involved in ubiquitin-dependent protein catabolic process|post-translational protein modification|regulatio…	ssc04066,ssc04120,ssc05200,ssc05211	HIF-1 signaling pathway|Ubiquitin mediated proteolysis|Pathways in cancer|Renal cell carcinoma
CUL4B	ChrX	98705566	98707538	201	-	0.119674053130724	-0.922	0.00229086765276777	-2.64	0.583579050909234	-0.777	protein_coding	5' UTR	-	GeneID:100513454,Genbank:XM_013986357.2	cullin 4B		GO:0000715,GO:0000717,GO:0005654,GO:0005829,GO:0006283,GO:0006293,GO:0006294,GO:0006295,GO:0006296,GO:0007049,GO:0010498,GO:0016567,GO:0031175,GO:0031465,GO:0031625,GO:0033683,GO:0035518,GO:0042769,GO:0042787,GO:0043687,GO:0045732,GO:0070062,GO:0070911,GO:0070914,GO:0080008,GO:1900087	nucleotide-excision repair, DNA damage recognition|nucleotide-excision repair, DNA duplex unwinding|nucleoplasm|cytosol|transcription-coupled nucleotide-excision repair|nucleotide-excision repair, preincision complex stabilization|nucleotide-excision repair, preincision complex assembly|nucleotide-excision repair, DNA incision, 3'-to lesion|nucleotide-excision repair, DNA incision, 5'-to lesion|c…	ssc03420,ssc04120,ssc05170	Nucleotide excision repair|Ubiquitin mediated proteolysis|Human immunodeficiency virus 1 infection
CUL9	Chr7	38228559	38228760	201	+	0.142232878712282	-0.847	0.00380189396320561	-2.42	1.57025623734714	0.651	protein_coding	Exon	+	GeneID:100154751,Genbank:XM_013977952.2	cullin 9		GO:0000226,GO:0005524,GO:0005829,GO:0006511,GO:0007088,GO:0016567,GO:0031461,GO:0031625,GO:0043687,GO:0046872	microtubule cytoskeleton organization|ATP binding|cytosol|ubiquitin-dependent protein catabolic process|regulation of mitotic nuclear division|protein ubiquitination|cullin-RING ubiquitin ligase complex|ubiquitin protein ligase binding|post-translational protein modification|metal ion binding
DAAM1	Chr1	188510348	188510498	150	+	0.182389570231964	-0.739	0.00707945784384138	-2.15	0.603321959860381	-0.729	protein_coding	3' UTR	+	GeneID:100517445,Genbank:XM_021102686.1	dishevelled associated activator of morphogenesis 1		GO:0001725,GO:0003779,GO:0005829,GO:0005886,GO:0016020,GO:0017048,GO:0030036,GO:0031514,GO:0036064,GO:0042802,GO:0060071	stress fiber|actin binding|cytosol|plasma membrane|membrane|Rho GTPase binding|actin cytoskeleton organization|motile cilium|ciliary basal body|identical protein binding|Wnt signaling pathway, planar cell polarity pathway	ssc04310	Wnt signaling pathway
DAAM1	Chr1	188508808	188509008	200	+	0.375837404288444	-0.425	0.0457088189614875	-1.34	1.61664173761113	0.693	protein_coding	3' UTR	+	GeneID:100517445,Genbank:XM_021102686.1	dishevelled associated activator of morphogenesis 1		GO:0001725,GO:0003779,GO:0005829,GO:0005886,GO:0016020,GO:0017048,GO:0030036,GO:0031514,GO:0036064,GO:0042802,GO:0060071	stress fiber|actin binding|cytosol|plasma membrane|membrane|Rho GTPase binding|actin cytoskeleton organization|motile cilium|ciliary basal body|identical protein binding|Wnt signaling pathway, planar cell polarity pathway	ssc04310	Wnt signaling pathway
DBT	Chr4	117884805	117884956	151	+	0.323593656929628	-0.49	0.0309029543251359	-1.51	1.56373928625719	0.645	protein_coding	5' UTR	+	GeneID:100156530,Genbank:XM_003481505.4	dihydrolipoamide branched chain transacylase E2		GO:0005739,GO:0005759,GO:0005947,GO:0009083,GO:0031625,GO:0034641,GO:0042645,GO:0043754	mitochondrion|mitochondrial matrix|mitochondrial alpha-ketoglutarate dehydrogenase complex|branched-chain amino acid catabolic process|ubiquitin protein ligase binding|cellular nitrogen compound metabolic process|mitochondrial nucleoid|dihydrolipoyllysine-residue (2-methylpropanoyl)transferase activity	ssc00280,ssc00640	Valine, leucine and isoleucine degradation|Propanoate metabolism
DCAF10	Chr1	238632623	238632823	200	+	0.242661009508242	-0.615	0.0141253754462275	-1.85	1.66786208764993	0.738	protein_coding	3' UTR	+	GeneID:100157661,Genbank:XM_021066212.1	DDB1 and CUL4 associated factor 10		GO:0016567,GO:0080008	protein ubiquitination|Cul4-RING E3 ubiquitin ligase complex
DCHS2	Chr8	74877334	74877485	151	+	0.233883723865935	-0.631	0.0128824955169313	-1.89	0.521232880420561	-0.94	protein_coding	Exon	+	GeneID:100626442,Genbank:XM_021101485.1	dachsous cadherin-related 2		GO:0005509,GO:0005886,GO:0007156,GO:0016021,GO:0072006,GO:0072137	calcium ion binding|plasma membrane|homophilic cell adhesion via plasma membrane adhesion molecules|integral component of membrane|nephron development|condensed mesenchymal cell proliferation	ssc04392	Hippo signaling pathway - multiple species
DDX19B	Chr6	13351362	13351857	150	+	0.124451461177138	-0.905	0.00251188643150958	-2.6	0.20732988645361	-2.27	protein_coding	Exon	+	GeneID:100524746,Genbank:XM_003126872.4	DEAD-box helicase 19B		GO:0003723,GO:0004004,GO:0004386,GO:0005524,GO:0005635,GO:0005643,GO:0005730,GO:0005737,GO:0006406,GO:0008380,GO:0010468,GO:0010501,GO:0016020,GO:0031965,GO:0070062,GO:0071013	RNA binding|ATP-dependent RNA helicase activity|helicase activity|ATP binding|nuclear envelope|nuclear pore|nucleolus|cytoplasm|mRNA export from nucleus|RNA splicing|regulation of gene expression|RNA secondary structure unwinding|membrane|nuclear membrane|extracellular exosome|catalytic step 2 spliceosome	ssc03013,ssc03015	Nucleocytoplasmic transport|mRNA surveillance pathway
DDX31	Chr1	272404669	272416661	151	-	0.325087297385434	-0.488	0.0316227766016838	-1.5	1.78138580121336	0.833	protein_coding	Exon	-	GeneID:100513393,Genbank:XM_003122262.5	DEAD-box helicase 31		GO:0003723,GO:0004004,GO:0005524,GO:0005730,GO:0005737,GO:0005794,GO:0010501,GO:0042254,GO:0043231	RNA binding|ATP-dependent RNA helicase activity|ATP binding|nucleolus|cytoplasm|Golgi apparatus|RNA secondary structure unwinding|ribosome biogenesis|intracellular membrane-bounded organelle
DENND4A	Chr1	163662790	163669203	200	-	0.157036280433355	-0.804	0.00501187233627272	-2.3	0.508035071496851	-0.977	protein_coding	Exon	-	GeneID:100157295,Genbank:XM_021100187.1	DENN domain containing 4A		GO:0003677,GO:0005634,GO:0005829,GO:0006351,GO:0006355,GO:0017112	DNA binding|nucleus|cytosol|transcription, DNA-templated|regulation of transcription, DNA-templated|Rab guanyl-nucleotide exchange factor activity
DFFB	Chr6	65323069	65323567	498	+	0.0549540873857625	-1.26	0.000223872113856834	-3.65	1.6324060923018	0.707	protein_coding	3' UTR	+	GeneID:100513357,Genbank:XM_021095232.1	DNA fragmentation factor subunit beta		GO:0000790,GO:0004536,GO:0005737,GO:0006309	nuclear chromatin|deoxyribonuclease activity|cytoplasm|apoptotic DNA fragmentation	ssc04210	Apoptosis
DGKH	Chr11	24777783	24777983	200	-	0.17298163592151	-0.762	0.00616595001861482	-2.21	2.41161565538152	1.27	protein_coding	3' UTR	-	GeneID:100157742,Genbank:XM_021065624.1	diacylglycerol kinase eta		GO:0003951,GO:0004143,GO:0005524,GO:0005737,GO:0005768,GO:0005886,GO:0007205,GO:0030168,GO:0035556,GO:0046473,GO:0046872,GO:0051259	NAD+ kinase activity|diacylglycerol kinase activity|ATP binding|cytoplasm|endosome|plasma membrane|protein kinase C-activating G-protein coupled receptor signaling pathway|platelet activation|intracellular signal transduction|phosphatidic acid metabolic process|metal ion binding|protein oligomerization	ssc00561,ssc00564,ssc04070,ssc04072,ssc05231	Glycerolipid metabolism|Glycerophospholipid metabolism|Phosphatidylinositol signaling system|Phospholipase D signaling pathway|Choline metabolism in cancer
DGUOK	Chr3	69056496	69056695	199	-	0.363078054770101	-0.44	0.0426579518801593	-1.37	0.38156480224014	-1.39	protein_coding	3' UTR	-	GeneID:100515889,Genbank:XM_021087369.1	deoxyguanosine kinase		GO:0004138,GO:0005524,GO:0005634,GO:0005739,GO:0005759,GO:0005829,GO:0006468,GO:0008617,GO:0010977,GO:0019206,GO:0043101,GO:0046070,GO:0046122	deoxyguanosine kinase activity|ATP binding|nucleus|mitochondrion|mitochondrial matrix|cytosol|protein phosphorylation|guanosine metabolic process|negative regulation of neuron projection development|nucleoside kinase activity|purine-containing compound salvage|dGTP metabolic process|purine deoxyribonucleoside metabolic process	ssc00230	Purine metabolism
DHCR7	Chr2	2391253	2391649	396	+	0.0741310241300918	-1.13	0.000512861383991365	-3.29	2.09943336724613	1.07	protein_coding	3' UTR	+	GeneID:100627707,Genbank:XM_021082642.1	7-dehydrocholesterol reductase		GO:0006695,GO:0009918,GO:0016132,GO:0030176,GO:0047598,GO:0050661	cholesterol biosynthetic process|sterol delta7 reductase activity|brassinosteroid biosynthetic process|integral component of endoplasmic reticulum membrane|7-dehydrocholesterol reductase activity|NADP binding	ssc00100	Steroid biosynthesis
DHRS7B	Chr12	61347291	61347492	201	+	0.301300602418612	-0.521	0.0257039578276886	-1.59	0.628942485918009	-0.669	protein_coding	3' UTR	+	GeneID:110256144,Genbank:XM_021068046.1	dehydrogenase/reductase 7B		GO:0005789,GO:0016021,GO:0016491	endoplasmic reticulum membrane|integral component of membrane|oxidoreductase activity
DHTKD1	Chr10	59840164	59843615	200	-	0.311171633710602	-0.507	0.0275422870333817	-1.56	0.420448207626857	-1.25	protein_coding	Exon	-	GeneID:102166829,Genbank:XM_021064993.1	dehydrogenase E1 and transketolase domain containing 1		GO:0004591,GO:0005739,GO:0006091,GO:0006096,GO:0006099,GO:0030976	oxoglutarate dehydrogenase (succinyl-transferring) activity|mitochondrion|generation of precursor metabolites and energy|glycolytic process|tricarboxylic acid cycle|thiamine pyrophosphate binding	ssc00310,ssc00380	Lysine degradation|Tryptophan metabolism
DHX29	Chr16	34444837	34446138	200	-	0.0933254300796991	-1.03	0.00112201845430196	-2.95	1.95612694689468	0.968	protein_coding	Exon	-	GeneID:100514880,Genbank:XM_003133948.6	DExH-box helicase 29		GO:0003723,GO:0003743,GO:0004004,GO:0005524,GO:0005739,GO:0006396,GO:0016282,GO:0043024,GO:0045296	RNA binding|translation initiation factor activity|ATP-dependent RNA helicase activity|ATP binding|mitochondrion|RNA processing|eukaryotic 43S preinitiation complex|ribosomal small subunit binding|cadherin binding
DHX32	Chr14	135181340	135181739	399	-	0.171395730750843	-0.766	0.00602559586074357	-2.22	1.54221082540794	0.625	protein_coding	5' UTR	-	GeneID:100152252,Genbank:XM_001926580.6	DEAH-box helicase 32 (putative)		GO:0000398,GO:0003723,GO:0004004,GO:0005524,GO:0005681,GO:0005737,GO:0005739	mRNA splicing, via spliceosome|RNA binding|ATP-dependent RNA helicase activity|ATP binding|spliceosomal complex|cytoplasm|mitochondrion
DIAPH3	Chr11	32803359	32814474	299	-	0.0660693448007596	-1.18	0.000363078054770101	-3.44	1.66901856231082	0.739	protein_coding	Exon	-	GeneID:100737986,Genbank:XM_021065648.1	diaphanous related formin 3		GO:0003779,GO:0005634,GO:0005829,GO:0007283,GO:0017048,GO:0030036,GO:0045296	actin binding|nucleus|cytosol|spermatogenesis|Rho GTPase binding|actin cytoskeleton organization|cadherin binding	ssc04810	Regulation of actin cytoskeleton
DISP1	Chr10	11709337	11709488	151	+	0.345143739335856	-0.462	0.0371535229097173	-1.43	0.403320879611063	-1.31	protein_coding	Exon	+	GeneID:106505093,Genbank:XM_021064356.1	dispatched RND transporter family member 1		GO:0007224,GO:0007225,GO:0007368,GO:0009880,GO:0009953,GO:0015197,GO:0015833,GO:0016021,GO:0016323,GO:0050708,GO:0060539,GO:0070207	smoothened signaling pathway|patched ligand maturation|determination of left/right symmetry|embryonic pattern specification|dorsal/ventral pattern formation|peptide transporter activity|peptide transport|integral component of membrane|basolateral plasma membrane|regulation of protein secretion|diaphragm development|protein homotrimerization	ssc04340	Hedgehog signaling pathway
DNAH3	Chr3	24921870	24926019	201	+	0.313328572431559	-0.504	0.0281838293126445	-1.55	2.63901582154579	1.4	protein_coding	Exon	+	GeneID:100738073,Genbank:XM_021086503.1	dynein axonemal heavy chain 3		GO:0003341,GO:0003777,GO:0005524,GO:0005858,GO:0005874,GO:0008569,GO:0036156,GO:0036159,GO:0045503,GO:0045505,GO:0051959,GO:0060285	cilium movement|microtubule motor activity|ATP binding|axonemal dynein complex|microtubule|ATP-dependent microtubule motor activity, minus-end-directed|inner dynein arm|inner dynein arm assembly|dynein light chain binding|dynein intermediate chain binding|dynein light intermediate chain binding|cilium-dependent cell motility	ssc05014,ssc05016,ssc05022	Amyotrophic lateral sclerosis|Huntington disease|Pathways of neurodegeneration - multiple diseases
DNAH5	Chr16	3275119	3277524	201	-	0.118304155572516	-0.927	0.00213796208950223	-2.67	0.162667731930242	-2.62	protein_coding	Exon	-	GeneID:100623921,Genbank:XM_021076646.1	dynein axonemal heavy chain 5		GO:0003341,GO:0005524,GO:0005874,GO:0005930,GO:0007368,GO:0008569,GO:0030317,GO:0036157,GO:0036158,GO:0045503,GO:0045505,GO:0051959,GO:0060271	cilium movement|ATP binding|microtubule|axoneme|determination of left/right symmetry|ATP-dependent microtubule motor activity, minus-end-directed|flagellated sperm motility|outer dynein arm|outer dynein arm assembly|dynein light chain binding|dynein intermediate chain binding|dynein light intermediate chain binding|cilium assembly	ssc05014,ssc05016,ssc05022	Amyotrophic lateral sclerosis|Huntington disease|Pathways of neurodegeneration - multiple diseases
DNAJA2	Chr6	37604899	37605050	151	+	0.26485001386067	-0.577	0.0181970085860998	-1.74	1.57789368170493	0.658	protein_coding	3' UTR	+	GeneID:100521133,Genbank:XM_003126994.5	DnaJ heat shock protein family (Hsp40) member A2		GO:0001671,GO:0005524,GO:0005829,GO:0008284,GO:0009408,GO:0016020,GO:0031072,GO:0042026,GO:0046872,GO:0051082,GO:0051087,GO:0070062	ATPase activator activity|ATP binding|cytosol|positive regulation of cell proliferation|response to heat|membrane|heat shock protein binding|protein refolding|metal ion binding|unfolded protein binding|chaperone binding|extracellular exosome	ssc04141	Protein processing in endoplasmic reticulum
DNAJB5	Chr1	235797364	235797761	397	+	0.274157417192788	-0.562	0.0199526231496888	-1.7	0.662044455197699	-0.595	protein_coding	Exon	+	GeneID:100525553,Genbank:XM_005654514.2	DnaJ heat shock protein family (Hsp40) member B5		GO:0000122,GO:0005634,GO:0005829,GO:0006457,GO:0006986,GO:0051082,GO:0051087	negative regulation of transcription from RNA polymerase II promoter|nucleus|cytosol|protein folding|response to unfolded protein|unfolded protein binding|chaperone binding
DNAJC13	Chr13	73640491	73649802	401	+	0.148936107771092	-0.827	0.00436515832240166	-2.36	1.72907446261573	0.79	protein_coding	Exon	+	GeneID:100152107,Genbank:XM_021069457.1	DnaJ heat shock protein family (Hsp40) member C13		GO:0001649,GO:0005765,GO:0005829,GO:0005886,GO:0006898,GO:0007032,GO:0010008,GO:0015031,GO:0016020,GO:0030667,GO:0031901,GO:0035577,GO:0043231,GO:0043312,GO:0070062,GO:1902954,GO:2000641	osteoblast differentiation|lysosomal membrane|cytosol|plasma membrane|receptor-mediated endocytosis|endosome organization|endosome membrane|protein transport|membrane|secretory granule membrane|early endosome membrane|azurophil granule membrane|intracellular membrane-bounded organelle|neutrophil degranulation|extracellular exosome|regulation of early endosome to recycling endosome transport|regul…
DNM1L	Chr5	41635858	41636008	150	-	0.10115794542599	-0.995	0.00138038426460289	-2.86	1.52520165325628	0.609	protein_coding	5' UTR	-	GeneID:100624497,Genbank:XM_021092060.1	dynamin 1 like		GO:0000139,GO:0000266,GO:0001836,GO:0003374,GO:0003924,GO:0005096,GO:0005525,GO:0005737,GO:0005739,GO:0005741,GO:0005777,GO:0005783,GO:0005789,GO:0005794,GO:0005829,GO:0005874,GO:0005903,GO:0005905,GO:0006897,GO:0007005,GO:0008017,GO:0008289,GO:0010637,GO:0010821,GO:0015630,GO:0016020,GO:0016559,GO:0017137,GO:0030054,GO:0030276,GO:0030672,GO:0030742,GO:0031625,GO:0032403,GO:0032459,GO:0036466,GO:…	Golgi membrane|mitochondrial fission|release of cytochrome c from mitochondria|dynamin family protein polymerization involved in mitochondrial fission|GTPase activity|GTPase activator activity|GTP binding|cytoplasm|mitochondrion|mitochondrial outer membrane|peroxisome|endoplasmic reticulum|endoplasmic reticulum membrane|Golgi apparatus|cytosol|microtubule|brush border|clathrin-coated pit|endocyto…	ssc04217,ssc04621,ssc04668	Necroptosis|NOD-like receptor signaling pathway|TNF signaling pathway
DOCK2	Chr16	53847374	53848605	151	-	0.382824743316823	-0.417	0.0489778819368446	-1.31	1.5358102697021	0.619	protein_coding	Exon	-	GeneID:100512021,Genbank:XM_021076635.1	dedicator of cytokinesis 2		GO:0001766,GO:0001768,GO:0001771,GO:0002277,GO:0005096,GO:0005576,GO:0005829,GO:0005856,GO:0006935,GO:0007264,GO:0016020,GO:0030036,GO:0030676,GO:0035580,GO:0042608,GO:0043312,GO:0044351,GO:0045059,GO:0045060,GO:0046633,GO:0050690,GO:0050766,GO:0070062	membrane raft polarization|establishment of T cell polarity|immunological synapse formation|myeloid dendritic cell activation involved in immune response|GTPase activator activity|extracellular region|cytosol|cytoskeleton|chemotaxis|small GTPase mediated signal transduction|membrane|actin cytoskeleton organization|Rac guanyl-nucleotide exchange factor activity|specific granule lumen|T cell recept…	ssc04062	Chemokine signaling pathway
DOLK	Chr1	269258434	269258585	151	-	0.242661009508242	-0.615	0.0141253754462275	-1.85	1.81503831063432	0.86	protein_coding	Exon	-	GeneID:100152320,Genbank:XM_001928919.5	dolichol kinase		GO:0004168,GO:0006486,GO:0030176,GO:0043048	dolichol kinase activity|protein glycosylation|integral component of endoplasmic reticulum membrane|dolichyl monophosphate biosynthetic process	ssc00510	N-Glycan biosynthesis
DPP8	Chr1	163449932	163450182	250	-	0.297166603173803	-0.527	0.0245470891568503	-1.61	1.92385490932955	0.944	protein_coding	3' UTR	-	GeneID:100155833,Genbank:XM_001929097.6	dipeptidyl peptidase 8		GO:0005737,GO:0005829,GO:0006508,GO:0006955,GO:0008236,GO:0008239	cytoplasm|cytosol|proteolysis|immune response|serine-type peptidase activity|dipeptidyl-peptidase activity
DSEL	Chr1	154929939	154930140	201	+	0.290402265446445	-0.537	0.0229086765276777	-1.64	1.70526978353591	0.77	protein_coding	3' UTR	+	GeneID:110261618,Genbank:XM_021099385.1	dermatan sulfate epimerase-like		GO:0000139,GO:0008146,GO:0016021,GO:0030204,GO:0030208,GO:0047757	Golgi membrane|sulfotransferase activity|integral component of membrane|chondroitin sulfate metabolic process|dermatan sulfate biosynthetic process|chondroitin-glucuronate 5-epimerase activity
DST	Chr7	29253916	29254787	151	+	0.0741310241300918	-1.13	0.000457088189614875	-3.34	1.97657130300147	0.983	protein_coding	Exon	+	GeneID:100152205,Genbank:XM_021098565.1	dystonin		GO:0000226,GO:0003779,GO:0005178,GO:0005509,GO:0005604,GO:0005634,GO:0005635,GO:0005737,GO:0005789,GO:0005829,GO:0005882,GO:0005925,GO:0005938,GO:0007010,GO:0007155,GO:0007229,GO:0008022,GO:0008090,GO:0009611,GO:0009925,GO:0015629,GO:0015630,GO:0016021,GO:0030011,GO:0030018,GO:0030056,GO:0030424,GO:0031252,GO:0031410,GO:0031581,GO:0031673,GO:0035371,GO:0042803,GO:0045104,GO:0045111,GO:0048870,GO:…	microtubule cytoskeleton organization|actin binding|integrin binding|calcium ion binding|basement membrane|nucleus|nuclear envelope|cytoplasm|endoplasmic reticulum membrane|cytosol|intermediate filament|focal adhesion|cell cortex|cytoskeleton organization|cell adhesion|integrin-mediated signaling pathway|protein C-terminus binding|retrograde axonal transport|response to wounding|basal plasma memb…
DST	Chr7	29225636	29227549	301	+	0.0549540873857625	-1.26	0.000223872113856834	-3.65	1.6993699982773	0.765	protein_coding	Exon	+	GeneID:100152205,Genbank:XM_021098565.1	dystonin		GO:0000226,GO:0003779,GO:0005178,GO:0005509,GO:0005604,GO:0005634,GO:0005635,GO:0005737,GO:0005789,GO:0005829,GO:0005882,GO:0005925,GO:0005938,GO:0007010,GO:0007155,GO:0007229,GO:0008022,GO:0008090,GO:0009611,GO:0009925,GO:0015629,GO:0015630,GO:0016021,GO:0030011,GO:0030018,GO:0030056,GO:0030424,GO:0031252,GO:0031410,GO:0031581,GO:0031673,GO:0035371,GO:0042803,GO:0045104,GO:0045111,GO:0048870,GO:…	microtubule cytoskeleton organization|actin binding|integrin binding|calcium ion binding|basement membrane|nucleus|nuclear envelope|cytoplasm|endoplasmic reticulum membrane|cytosol|intermediate filament|focal adhesion|cell cortex|cytoskeleton organization|cell adhesion|integrin-mediated signaling pathway|protein C-terminus binding|retrograde axonal transport|response to wounding|basal plasma memb…
DUS2	Chr6	28639706	28650102	151	+	0.336511569375491	-0.473	0.0346736850452532	-1.46	0.657927262514504	-0.604	protein_coding	Exon	+	GeneID:100621573,Genbank:XM_005655778.3	dihydrouridine synthase 2		GO:0003725,GO:0004860,GO:0005739,GO:0005783,GO:0005829,GO:0017150,GO:0050660,GO:0060548	double-stranded RNA binding|protein kinase inhibitor activity|mitochondrion|endoplasmic reticulum|cytosol|tRNA dihydrouridine synthase activity|flavin adenine dinucleotide binding|negative regulation of cell death
DYRK1A	Chr13	201158700	201159000	300	+	0.102093948370768	-0.991	0.00138038426460289	-2.86	0.641268301381124	-0.641	protein_coding	3' UTR	+	GeneID:100514684,Genbank:XM_005670334.3	dual specificity tyrosine phosphorylation regulated kinase 1A
E2F3	Chr7	15868179	15868775	596	+	0.126765186585785	-0.897	0.00269153480392692	-2.57	1.52097875324101	0.605	protein_coding	3' UTR	+	GeneID:100154407,Genbank:XM_021098397.1	E2F transcription factor 3				ssc01522,ssc04110,ssc04218,ssc04934,ssc05160,ssc05161,ssc05163,ssc05166,ssc05167,ssc05169,ssc05200,ssc05206,ssc05212,ssc05214,ssc05215,ssc05218,ssc05219,ssc05220,ssc05222,ssc05223,ssc05224,ssc05225,ssc05226	Endocrine resistance|Cell cycle|Cellular senescence|Cushing syndrome|Hepatitis C|Hepatitis B|Human cytomegalovirus infection|Human T-cell leukemia virus 1 infection|Kaposi sarcoma-associated herpesvirus infection|Epstein-Barr virus infection|Pathways in cancer|MicroRNAs in cancer|Pancreatic cancer|Glioma|Prostate cancer|Melanoma|Bladder cancer|Chronic myeloid leukemia|Small cell lung cancer|Non-s…
E2F8	Chr2	40179747	40183531	498	+	0.117760597352081	-0.929	0.00208929613085404	-2.68	1.61440214900953	0.691	protein_coding	5' UTR	+	GeneID:100522785,Genbank:XM_003122925.6	E2F transcription factor 8	E2F	GO:0000122,GO:0000978,GO:0001047,GO:0001078,GO:0001890,GO:0002040,GO:0003700,GO:0003714,GO:0005634,GO:0005654,GO:0005667,GO:0005730,GO:0005829,GO:0006351,GO:0006977,GO:0008283,GO:0032466,GO:0032877,GO:0033301,GO:0042803,GO:0045944,GO:0060707,GO:0060718,GO:0070365	negative regulation of transcription from RNA polymerase II promoter|RNA polymerase II proximal promoter sequence-specific DNA binding|core promoter binding|transcriptional repressor activity, RNA polymerase II proximal promoter sequence-specific DNA binding|placenta development|sprouting angiogenesis|DNA binding transcription factor activity|transcription corepressor activity|nucleus|nucleoplasm…
E4F1	Chr3	39762346	39762830	401	-	0.000141253754462275	-3.85	1.25892541179417e-08	-7.9	2.05622765331213	1.04	protein_coding	3' UTR	-	GeneID:100517704,Genbank:XM_021086766.1	E4F transcription factor 1	zf-C2H2	GO:0000122,GO:0000977,GO:0003677,GO:0005634,GO:0005654,GO:0005737,GO:0005819,GO:0006260,GO:0006351,GO:0006355,GO:0007049,GO:0009794,GO:0010564,GO:0016567,GO:0016740,GO:0035497,GO:0040008,GO:0046872,GO:0051301	negative regulation of transcription from RNA polymerase II promoter|RNA polymerase II regulatory region sequence-specific DNA binding|DNA binding|nucleus|nucleoplasm|cytoplasm|spindle|DNA replication|transcription, DNA-templated|regulation of transcription, DNA-templated|cell cycle|regulation of mitotic cell cycle, embryonic|regulation of cell cycle process|protein ubiquitination|transferase act…
EARS2	Chr3	22683249	22683549	300	+	0.316956746304349	-0.499	0.0288403150312661	-1.54	1.56590859251309	0.647	protein_coding	3' UTR	+	GeneID:100523812,Genbank:XM_013989678.2	glutamyl-tRNA synthetase 2, mitochondrial		GO:0000049,GO:0004818,GO:0005524,GO:0005739,GO:0005759,GO:0006424,GO:0008270,GO:0050561,GO:0070127	tRNA binding|glutamate-tRNA ligase activity|ATP binding|mitochondrion|mitochondrial matrix|glutamyl-tRNA aminoacylation|zinc ion binding|glutamate-tRNA(Gln) ligase activity|tRNA aminoacylation for mitochondrial protein translation	ssc00860,ssc00970	Porphyrin metabolism|Aminoacyl-tRNA biosynthesis
ELF2	Chr8	87800854	87819620	299	+	0.0776247116628692	-1.11	0.000588843655355589	-3.23	1.97520172289075	0.982	protein_coding	5' UTR	+	GeneID:100514064,Genbank:XM_021101570.1	E74 like ETS transcription factor 2	ETS	GO:0000981,GO:0003700,GO:0005634,GO:0005654,GO:0005829,GO:0006351,GO:0006357,GO:0016604,GO:0030154,GO:0043565,GO:0045892,GO:0045893,GO:0050855	RNA polymerase II transcription factor activity, sequence-specific DNA binding|DNA binding transcription factor activity|nucleus|nucleoplasm|cytosol|transcription, DNA-templated|regulation of transcription from RNA polymerase II promoter|nuclear body|cell differentiation|sequence-specific DNA binding|negative regulation of transcription, DNA-templated|positive regulation of transcription, DNA-tem…
ENPP4	Chr7	40909078	40909527	449	+	0.114024978756117	-0.943	0.00186208713666287	-2.73	0.632439771176968	-0.661	protein_coding	3' UTR	+	GeneID:100738210,Genbank:XM_001924940.6	ectonucleotide pyrophosphatase/phosphodiesterase 4 (putative)		GO:0005886,GO:0007596,GO:0016021,GO:0030194,GO:0046130,GO:0046872,GO:0047710	plasma membrane|blood coagulation|integral component of membrane|positive regulation of blood coagulation|purine ribonucleoside catabolic process|metal ion binding|bis(5'-adenosyl)-triphosphatase activity	ssc00230	Purine metabolism
ENTPD3	Chr13	24657894	24658345	451	+	0.117760597352081	-0.929	0.00208929613085404	-2.68	0.652477473844479	-0.616	protein_coding	3' UTR	+	GeneID:100623360,Genbank:XM_005669376.3	ectonucleoside triphosphate diphosphohydrolase 3		GO:0005524,GO:0005886,GO:0009134,GO:0009143,GO:0016021,GO:0017110,GO:0017111,GO:0034656,GO:0102485,GO:0102486,GO:0102487,GO:0102488,GO:0102489,GO:0102490,GO:0102491	ATP binding|plasma membrane|nucleoside diphosphate catabolic process|nucleoside triphosphate catabolic process|integral component of membrane|nucleoside-diphosphatase activity|nucleoside-triphosphatase activity|nucleobase-containing small molecule catabolic process|dATP phosphohydrolase activity|dCTP phosphohydrolase activity|dUTP phosphohydrolase activity|dTTP phosphohydrolase activity|GTP phosp…	ssc00230,ssc00240,ssc05169	Purine metabolism|Pyrimidine metabolism|Epstein-Barr virus infection
ENTPD4	Chr14	7569549	7569700	151	-	0.19010782799233	-0.721	0.00776247116628692	-2.11	0.625031151292605	-0.678	protein_coding	3' UTR	-	GeneID:100155254,Genbank:XM_021072268.1	ectonucleoside triphosphate diphosphohydrolase 4		GO:0000139,GO:0006256,GO:0017110,GO:0017111,GO:0030173,GO:0031410,GO:0034656,GO:0045134,GO:0097637	Golgi membrane|UDP catabolic process|nucleoside-diphosphatase activity|nucleoside-triphosphatase activity|integral component of Golgi membrane|cytoplasmic vesicle|nucleobase-containing small molecule catabolic process|uridine-diphosphatase activity|integral component of autophagosome membrane	ssc00230,ssc00240,ssc04142	Purine metabolism|Pyrimidine metabolism|Lysosome
EP400	Chr14	23309171	23309471	201	-	0.0549540873857625	-1.26	0.000204173794466953	-3.69	0.655651007107824	-0.609	protein_coding	Exon	-	GeneID:100154017,Genbank:XM_005670522.3	E1A binding protein p400
EPB41L5	Chr15	31229733	31229884	151	-	0.297166603173803	-0.527	0.0245470891568503	-1.61	1.85574695294257	0.892	protein_coding	3' UTR	-	GeneID:100523470,Genbank:XM_021075141.1	erythrocyte membrane protein band 4.1 like 5		GO:0001701,GO:0001837,GO:0001839,GO:0003383,GO:0005200,GO:0005634,GO:0005829,GO:0005856,GO:0005886,GO:0005925,GO:0006931,GO:0007398,GO:0007492,GO:0007509,GO:0008092,GO:0009826,GO:0010608,GO:0010634,GO:0010718,GO:0019904,GO:0022408,GO:0031032,GO:0032091,GO:0032092,GO:0032525,GO:0032587,GO:0048319,GO:0048339,GO:0048617,GO:0051894,GO:0070201,GO:0070986,GO:0071560	in utero embryonic development|epithelial to mesenchymal transition|neural plate morphogenesis|apical constriction|structural constituent of cytoskeleton|nucleus|cytosol|cytoskeleton|plasma membrane|focal adhesion|substrate-dependent cell migration, cell attachment to substrate|ectoderm development|endoderm development|mesoderm migration involved in gastrulation|cytoskeletal protein binding|unidi…
EPC2	Chr15	3441513	3452053	450	-	0.105681750921366	-0.976	0.00154881661891248	-2.81	1.88034840501825	0.911	protein_coding	Exon	-	GeneID:100518870,Genbank:XM_021076083.1	enhancer of polycomb homolog 2		GO:0006281,GO:0006351,GO:0006357,GO:0016573,GO:0032777	DNA repair|transcription, DNA-templated|regulation of transcription from RNA polymerase II promoter|histone acetylation|Piccolo NuA4 histone acetyltransferase complex
ERCC3	Chr15	25224034	25224233	199	+	0.358096437102636	-0.446	0.0416869383470335	-1.38	0.64976953122772	-0.622	protein_coding	3' UTR	+	GeneID:100517918,Genbank:XM_003133288.5	ERCC excision repair 3, TFIIH core complex helicase subunit		GO:0000717,GO:0003677,GO:0004003,GO:0005524,GO:0005675,GO:0006265,GO:0006281,GO:0006283,GO:0006289,GO:0006366,GO:0006367,GO:0006468,GO:0006915,GO:0006979,GO:0008022,GO:0008104,GO:0009411,GO:0016887,GO:0033683,GO:0035315,GO:0043138,GO:0045944,GO:0047485,GO:1901990	nucleotide-excision repair, DNA duplex unwinding|DNA binding|ATP-dependent DNA helicase activity|ATP binding|holo TFIIH complex|DNA topological change|DNA repair|transcription-coupled nucleotide-excision repair|nucleotide-excision repair|transcription from RNA polymerase II promoter|transcription initiation from RNA polymerase II promoter|protein phosphorylation|apoptotic process|response to oxid…	ssc03022,ssc03420	Basal transcription factors|Nucleotide excision repair
ERICH5	Chr4	38670367	38674192	298	-	0.353183169791957	-0.452	0.0398107170553497	-1.4	1.70526978353591	0.77	protein_coding	3' UTR	-	GeneID:100739122,Genbank:XM_005655354.3	glutamate rich 5
ERMP1	Chr1	216381014	216381315	301	+	0.377572190925416	-0.423	0.0467735141287198	-1.33	0.438302860658018	-1.19	protein_coding	3' UTR	+	GeneID:100155278,Genbank:XM_001924217.5	endoplasmic reticulum metallopeptidase 1		GO:0005789,GO:0008237,GO:0016020,GO:0016021,GO:0046872	endoplasmic reticulum membrane|metallopeptidase activity|membrane|integral component of membrane|metal ion binding
ESM1	Chr16	34184696	34184845	149	-	0.147570653327589	-0.831	0.00416869383470336	-2.38	2.9485384345822	1.56	protein_coding	3' UTR	-	GeneID:100739671,Genbank:XM_013984771.2	endothelial cell specific molecule 1		GO:0001525,GO:0001558,GO:0002040,GO:0005171,GO:0005178,GO:0005520,GO:0005576,GO:0008284,GO:1902204	angiogenesis|regulation of cell growth|sprouting angiogenesis|hepatocyte growth factor receptor binding|integrin binding|insulin-like growth factor binding|extracellular region|positive regulation of cell proliferation|positive regulation of hepatocyte growth factor receptor signaling pathway
EVPL	Chr12	5424885	5425035	150	+	0.133045441797809	-0.876	0.00309029543251359	-2.51	2.62078680771673	1.39	protein_coding	Exon	+	GeneID:100519916,Genbank:XM_003131184.6	envoplakin		GO:0001533,GO:0005198,GO:0005829,GO:0008544,GO:0018149,GO:0019215,GO:0030057,GO:0030216,GO:0030674,GO:0045111,GO:0045296,GO:0070062,GO:0070268	cornified envelope|structural molecule activity|cytosol|epidermis development|peptide cross-linking|intermediate filament binding|desmosome|keratinocyte differentiation|protein binding, bridging|intermediate filament cytoskeleton|cadherin binding|extracellular exosome|cornification
EXO1	Chr10	15354121	15357952	300	+	0.243220400907382	-0.614	0.0141253754462275	-1.85	1.88687650179072	0.916	protein_coding	3' UTR	+	GeneID:100512301,Genbank:XM_003130555.6	exonuclease 1				ssc03430	Mismatch repair
EXOC5	Chr1	186384792	186386916	151	-	0.287078058202469	-0.542	0.0223872113856834	-1.65	1.52203338083936	0.606	protein_coding	Exon	-	GeneID:100513903,Genbank:XM_021102546.1	exocyst complex component 5		GO:0000145,GO:0005737,GO:0005829,GO:0006887,GO:0006892,GO:0006893,GO:0015031,GO:0017160,GO:0030496,GO:0047485,GO:0048278	exocyst|cytoplasm|cytosol|exocytosis|post-Golgi vesicle-mediated transport|Golgi to plasma membrane transport|protein transport|Ral GTPase binding|midbody|protein N-terminus binding|vesicle docking	ssc05132	Salmonella infection
EXOC8	Chr14	59192592	59192742	150	+	0.311171633710602	-0.507	0.0275422870333817	-1.56	0.628506687260914	-0.67	protein_coding	Exon	+	GeneID:102157932,Genbank:XM_005674519.3	exocyst complex component 8		GO:0000145,GO:0001927,GO:0005770,GO:0005829,GO:0007032,GO:0015031,GO:0017160,GO:0022617,GO:0030426,GO:0048471,GO:0051601	exocyst|exocyst assembly|late endosome|cytosol|endosome organization|protein transport|Ral GTPase binding|extracellular matrix disassembly|growth cone|perinuclear region of cytoplasm|exocyst localization
FAM120C	ChrX	46782551	46787188	350	-	0.315500462337463	-0.501	0.0288403150312661	-1.54	1.58008262372675	0.66	protein_coding	3' UTR	-	GeneID:100517625,Genbank:XM_021080777.1	family with sequence similarity 120C		GO:0005634	nucleus
FAM122B	ChrX	110593990	110594140	150	-	0.256448403651772	-0.591	0.0162181009735893	-1.79	1.75321144263207	0.81	protein_coding	3' UTR	-	GeneID:100517991,Genbank:XM_021080307.1	family with sequence similarity 122B
FAM122B	ChrX	110617530	110617729	199	-	0.119949930314938	-0.921	0.00234422881531992	-2.63	1.98894033734643	0.992	protein_coding	5' UTR	-	GeneID:100517991,Genbank:XM_021080307.1	family with sequence similarity 122B
FAM124A	Chr11	16572990	16573139	149	-	0.240990542868659	-0.618	0.0138038426460288	-1.86	0.171942727267468	-2.54	protein_coding	3' UTR	-	GeneID:100152644,Genbank:XM_001925721.7	family with sequence similarity 124 member A
FAM161B	Chr7	97245443	97245593	150	-	0.361409862639613	-0.442	0.0426579518801593	-1.37	0.522317881432116	-0.937	protein_coding	3' UTR	-	GeneID:100512240,Genbank:XM_021100078.1	family with sequence similarity 161 member B		GO:0005881,GO:0015630	cytoplasmic microtubule|microtubule cytoskeleton
FAM184B	Chr8	12689068	12689317	249	-	0.352370871042487	-0.453	0.0398107170553497	-1.4	0.521232880420561	-0.94	protein_coding	Exon	-	GeneID:100627969,Genbank:XM_005674541.3	family with sequence similarity 184 member B
FAM234A	Chr3	41411983	41412181	198	-	0.118304155572516	-0.927	0.00213796208950223	-2.67	1.51992485640152	0.604	protein_coding	3' UTR	-	GeneID:100738032,Genbank:XM_021086936.1	family with sequence similarity 234 member A		GO:0016021	integral component of membrane
FAM43B	Chr6	78789329	78789677	348	+	0.215774440915267	-0.666	0.010471285480509	-1.98	0.526315577354719	-0.926	protein_coding	Exon	+	GeneID:100624917,Genbank:XM_003356177.4	family with sequence similarity 43 member B
FAM83B	Chr7	26069336	26123054	449	-	0.0524807460249773	-1.28	0.000177827941003892	-3.75	0.592135805926816	-0.756	protein_coding	Exon	-	GeneID:100155972,Genbank:XM_001927561.5	family with sequence similarity 83 member B		GO:0005154,GO:0005737,GO:0007173,GO:0008283,GO:0016020,GO:0019901,GO:0036312,GO:0036313	epidermal growth factor receptor binding|cytoplasm|epidermal growth factor receptor signaling pathway|cell proliferation|membrane|protein kinase binding|phosphatidylinositol 3-kinase regulatory subunit binding|phosphatidylinositol 3-kinase catalytic subunit binding
FAM8A1	Chr7	13387748	13388249	501	+	0.0933254300796991	-1.03	0.00114815362149688	-2.94	1.55293775000208	0.635	protein_coding	3' UTR	+	GeneID:100154793,Genbank:XM_021100215.1	family with sequence similarity 8 member A1		GO:0016021	integral component of membrane
FASTKD1	Chr15	75896028	75897753	200	-	0.252348077248057	-0.598	0.0154881661891248	-1.81	1.62000694726409	0.696	protein_coding	Exon	-	GeneID:100520591,Genbank:XM_013984245.2	FAST kinase domains 1		GO:0000959,GO:0003723,GO:0004672,GO:0005739,GO:0044528,GO:0045333	mitochondrial RNA metabolic process|RNA binding|protein kinase activity|mitochondrion|regulation of mitochondrial mRNA stability|cellular respiration
FBRS	Chr3	17741934	17742373	149	-	0.116144861384034	-0.935	0.00194984459975805	-2.71	1.74714579183339	0.805	protein_coding	Exon	-	GeneID:102159616,Genbank:XM_021086415.1	fibrosin		GO:0005615,GO:0008083,GO:0048146	extracellular space|growth factor activity|positive regulation of fibroblast proliferation
FBXL8	Chr6	27809781	27810118	251	+	0.309029543251359	-0.51	0.0269153480392692	-1.57	1.51466631587698	0.599	protein_coding	5' UTR	+	GeneID:100523967,Genbank:XM_021094046.1	F-box and leucine rich repeat protein 8		GO:0000209,GO:0004842,GO:0005829,GO:0043687	protein polyubiquitination|ubiquitin-protein transferase activity|cytosol|post-translational protein modification
FBXO22	Chr7	56180028	56180429	401	+	0.103514216667934	-0.985	0.00147910838816821	-2.83	0.608783009331493	-0.716	protein_coding	3' UTR	+	GeneID:100154262,Genbank:XM_021099008.1	F-box protein 22		GO:0030018	Z disc	ssc05132	Salmonella infection
FBXO45	Chr13	133547828	133553918	742	-	0.0707945784384138	-1.15	0.000407380277804113	-3.39	1.68412590721683	0.752	protein_coding	3' UTR	-	GeneID:110256404,Genbank:XM_021070155.1	F-box protein 45		GO:0001764,GO:0006974,GO:0014069,GO:0016567,GO:0021799,GO:0021800,GO:0021957,GO:0021960,GO:0030054,GO:0042734,GO:0042787,GO:0043161,GO:0045202,GO:0045211,GO:0060384,GO:0060386	neuron migration|cellular response to DNA damage stimulus|postsynaptic density|protein ubiquitination|cerebral cortex radially oriented cell migration|cerebral cortex tangential migration|corticospinal tract morphogenesis|anterior commissure morphogenesis|cell junction|presynaptic membrane|protein ubiquitination involved in ubiquitin-dependent protein catabolic process|proteasome-mediated ubiquit…
FBXO48	Chr3	73832217	73836854	600	+	0.00851138038202377	-2.07	7.58577575029184e-06	-5.12	1.70526978353591	0.77	protein_coding	5' UTR	+	GeneID:106509795,Genbank:XM_021087420.1	F-box protein 48
FBXW4	Chr14	112638677	112638877	200	-	0.297166603173803	-0.527	0.0245470891568503	-1.61	0.653382626946587	-0.614	protein_coding	3' UTR	-	GeneID:100157051,Genbank:XM_021072714.1	F-box and WD repeat domain containing 4		GO:0000151,GO:0000209,GO:0002053,GO:0004842,GO:0005829,GO:0006511,GO:0016055,GO:0019005,GO:0030326,GO:0031146,GO:0042733,GO:0043687,GO:0051216	ubiquitin ligase complex|protein polyubiquitination|positive regulation of mesenchymal cell proliferation|ubiquitin-protein transferase activity|cytosol|ubiquitin-dependent protein catabolic process|Wnt signaling pathway|SCF ubiquitin ligase complex|embryonic limb morphogenesis|SCF-dependent proteasomal ubiquitin-dependent protein catabolic process|embryonic digit morphogenesis|post-translational…
FCHO2	Chr2	82246119	82246369	250	+	0.201836636368156	-0.695	0.0087096358995608	-2.06	0.624598062826688	-0.679	protein_coding	3' UTR	+	GeneID:100514094,Genbank:XM_021084438.1	FCH domain only 2		GO:0001786,GO:0005546,GO:0005829,GO:0005886,GO:0005905,GO:0010324,GO:0030136,GO:0035091,GO:0042802,GO:0048268,GO:0048488,GO:0061024,GO:0072583,GO:0072659,GO:0098835	phosphatidylserine binding|phosphatidylinositol-4,5-bisphosphate binding|cytosol|plasma membrane|clathrin-coated pit|membrane invagination|clathrin-coated vesicle|phosphatidylinositol binding|identical protein binding|clathrin coat assembly|synaptic vesicle endocytosis|membrane organization|clathrin-dependent endocytosis|protein localization to plasma membrane|presynaptic endocytic zone membrane
FEM1A	Chr2	74042286	74042635	349	-	0.180301774085957	-0.744	0.00691830970918936	-2.16	0.648869383469592	-0.624	protein_coding	3' UTR	-	GeneID:100625091,Genbank:XM_021084041.1	fem-1 homolog A		GO:0004842,GO:0005737,GO:0031867,GO:0050728,GO:0051438	ubiquitin-protein transferase activity|cytoplasm|EP4 subtype prostaglandin E2 receptor binding|negative regulation of inflammatory response|regulation of ubiquitin-protein transferase activity
FGD1	ChrX	47192637	47192788	151	-	0.377572190925416	-0.423	0.0467735141287198	-1.33	0.642157904494713	-0.639	protein_coding	3' UTR	-	GeneID:100518103,Genbank:XM_003135106.6	FYVE, RhoGEF and PH domain containing 1		GO:0001726,GO:0005085,GO:0005089,GO:0005737,GO:0005794,GO:0005829,GO:0005856,GO:0007010,GO:0007165,GO:0007186,GO:0007275,GO:0008360,GO:0009887,GO:0030027,GO:0030036,GO:0031267,GO:0035023,GO:0043065,GO:0043087,GO:0046847,GO:0046872,GO:0051056	ruffle|guanyl-nucleotide exchange factor activity|Rho guanyl-nucleotide exchange factor activity|cytoplasm|Golgi apparatus|cytosol|cytoskeleton|cytoskeleton organization|signal transduction|G-protein coupled receptor signaling pathway|multicellular organism development|regulation of cell shape|animal organ morphogenesis|lamellipodium|actin cytoskeleton organization|small GTPase binding|regulation…	ssc04810	Regulation of actin cytoskeleton
FGD3	Chr3	42586984	42587185	201	+	0.281838293126445	-0.55	0.0213796208950223	-1.67	1.90000076574977	0.926	protein_coding	3' UTR	+	GeneID:100627431,Genbank:XM_021088137.1	FYVE, RhoGEF and PH domain containing 3		GO:0001726,GO:0005085,GO:0005089,GO:0005737,GO:0005794,GO:0005829,GO:0005856,GO:0007010,GO:0007186,GO:0008360,GO:0030027,GO:0030036,GO:0031267,GO:0035023,GO:0043065,GO:0043087,GO:0046847,GO:0046872,GO:0051056	ruffle|guanyl-nucleotide exchange factor activity|Rho guanyl-nucleotide exchange factor activity|cytoplasm|Golgi apparatus|cytosol|cytoskeleton|cytoskeleton organization|G-protein coupled receptor signaling pathway|regulation of cell shape|lamellipodium|actin cytoskeleton organization|small GTPase binding|regulation of Rho protein signal transduction|positive regulation of apoptotic process|regul…	ssc04810	Regulation of actin cytoskeleton
FIZ1	Chr6	59717059	59717310	251	-	0.246036760414763	-0.609	0.0144543977074593	-1.84	2.62078680771673	1.39	protein_coding	Exon	-	GeneID:100621286,Genbank:XM_021095044.1	FLT3 interacting zinc finger 1		GO:0001934,GO:0003676,GO:0005634,GO:0005737,GO:0006351,GO:0006355,GO:0030971,GO:0046872	positive regulation of protein phosphorylation|nucleic acid binding|nucleus|cytoplasm|transcription, DNA-templated|regulation of transcription, DNA-templated|receptor tyrosine kinase binding|metal ion binding
FLCN	Chr12	61045099	61045250	151	+	0.118304155572516	-0.927	0.00218776162394955	-2.66	1.8037507567645	0.851	protein_coding	3' UTR	+	GeneID:110256140,Genbank:XM_021068029.1	folliculin				ssc04150,ssc05211	mTOR signaling pathway|Renal cell carcinoma
FLCN	Chr12	61043166	61043317	151	+	0.238781128291318	-0.622	0.0134896288259165	-1.87	1.55833	0.64	protein_coding	Exon	+	GeneID:110256140,Genbank:XM_021068029.1	folliculin				ssc04150,ssc05211	mTOR signaling pathway|Renal cell carcinoma
FLRT2	Chr7	107910310	107910510	200	+	0.345143739335856	-0.462	0.0371535229097173	-1.43	1.59217619755756	0.671	protein_coding	3' UTR	+	GeneID:100151812,Genbank:XM_021099587.1	fibronectin leucine rich transmembrane protein 2		GO:0003007,GO:0004860,GO:0005057,GO:0005104,GO:0005578,GO:0005737,GO:0005789,GO:0005886,GO:0005887,GO:0005911,GO:0005925,GO:0006469,GO:0007411,GO:0008543,GO:0019221,GO:0030674,GO:0031090,GO:0043005,GO:0045202,GO:0045499,GO:0046426,GO:0051965,GO:0061343,GO:0070062,GO:0071711,GO:2001222	heart morphogenesis|protein kinase inhibitor activity|signal transducer activity, downstream of receptor|fibroblast growth factor receptor binding|proteinaceous extracellular matrix|cytoplasm|endoplasmic reticulum membrane|plasma membrane|integral component of plasma membrane|cell-cell junction|focal adhesion|negative regulation of protein kinase activity|axon guidance|fibroblast growth factor re…
FLRT2	Chr7	107909361	107909612	251	+	0.179887091512879	-0.745	0.00676082975391982	-2.17	1.65519363215641	0.727	protein_coding	3' UTR	+	GeneID:100151812,Genbank:XM_021099587.1	fibronectin leucine rich transmembrane protein 2		GO:0003007,GO:0004860,GO:0005057,GO:0005104,GO:0005578,GO:0005737,GO:0005789,GO:0005886,GO:0005887,GO:0005911,GO:0005925,GO:0006469,GO:0007411,GO:0008543,GO:0019221,GO:0030674,GO:0031090,GO:0043005,GO:0045202,GO:0045499,GO:0046426,GO:0051965,GO:0061343,GO:0070062,GO:0071711,GO:2001222	heart morphogenesis|protein kinase inhibitor activity|signal transducer activity, downstream of receptor|fibroblast growth factor receptor binding|proteinaceous extracellular matrix|cytoplasm|endoplasmic reticulum membrane|plasma membrane|integral component of plasma membrane|cell-cell junction|focal adhesion|negative regulation of protein kinase activity|axon guidance|fibroblast growth factor re…
FMO5	Chr4	100371647	100371848	201	+	0.334195040026114	-0.476	0.0338844156139203	-1.47	1.66901856231082	0.739	protein_coding	3' UTR	+	GeneID:100152950,Genbank:XM_005653075.3	flavin containing monooxygenase 5				ssc00430,ssc00982	Taurine and hypotaurine metabolism|Drug metabolism - cytochrome P450
FNIP2	Chr8	47836001	47836151	150	+	0.316227766016838	-0.5	0.0288403150312661	-1.54	0.541112322262857	-0.886	protein_coding	3' UTR	+	GeneID:106504653,Genbank:XM_021101299.1	folliculin interacting protein 2		GO:0000122,GO:0001932,GO:0005737,GO:0006468,GO:0008630,GO:0031334,GO:0033138,GO:0042030,GO:0051087	negative regulation of transcription from RNA polymerase II promoter|regulation of protein phosphorylation|cytoplasm|protein phosphorylation|intrinsic apoptotic signaling pathway in response to DNA damage|positive regulation of protein complex assembly|positive regulation of peptidyl-serine phosphorylation|ATPase inhibitor activity|chaperone binding	ssc04150	mTOR signaling pathway
FOXA1	Chr7	62474039	62474490	451	+	0.345939377826122	-0.461	0.0380189396320561	-1.42	0.500693627855667	-0.998	protein_coding	Exon	+	GeneID:100156502,Genbank:XM_001929276.4	forkhead box A1	Fork	GO:0000122,GO:0001228,GO:0001650,GO:0003677,GO:0003700,GO:0005634,GO:0005654,GO:0005902,GO:0006338,GO:0006357,GO:0007219,GO:0008134,GO:0010468,GO:0010719,GO:0016569,GO:0019904,GO:0021904,GO:0030324,GO:0032355,GO:0033148,GO:0035239,GO:0042445,GO:0042593,GO:0043065,GO:0043565,GO:0044212,GO:0045666,GO:0045880,GO:0045931,GO:0045944,GO:0048646,GO:0048665,GO:0051091,GO:0051726,GO:0060425,GO:0060441,GO:…	negative regulation of transcription from RNA polymerase II promoter|transcriptional activator activity, RNA polymerase II transcription regulatory region sequence-specific DNA binding|fibrillar center|DNA binding|DNA binding transcription factor activity|nucleus|nucleoplasm|microvillus|chromatin remodeling|regulation of transcription from RNA polymerase II promoter|Notch signaling pathway|transc…
FOXN1	Chr12	44791918	44794490	401	+	0.132434153519466	-0.878	0.00309029543251359	-2.51	0.45375957765858	-1.14	protein_coding	Exon	+	GeneID:100625164,Genbank:XM_021067477.1	forkhead box N1	Fork
FOXP1	Chr13	52364038	52367854	151	-	0.119674053130724	-0.922	0.00229086765276777	-2.64	1.98894033734643	0.992	protein_coding	Exon	-	GeneID:100525716,Genbank:XM_021070851.1	forkhead box P1	Fork	GO:0000122,GO:0000978,GO:0000981,GO:0001701,GO:0002053,GO:0002329,GO:0002639,GO:0003682,GO:0003705,GO:0005634,GO:0005654,GO:0006351,GO:0007519,GO:0008045,GO:0009653,GO:0021517,GO:0030154,GO:0033152,GO:0042803,GO:0043621,GO:0045214,GO:0045892,GO:0045944,GO:0046872,GO:0046982,GO:0048745,GO:0050679,GO:0055007,GO:0060043,GO:0061140,GO:0061470,GO:0072358,GO:0072619,GO:1901250,GO:2000727	negative regulation of transcription from RNA polymerase II promoter|RNA polymerase II proximal promoter sequence-specific DNA binding|RNA polymerase II transcription factor activity, sequence-specific DNA binding|in utero embryonic development|positive regulation of mesenchymal cell proliferation|pre-B cell differentiation|positive regulation of immunoglobulin production|chromatin binding|transc…	ssc05206	MicroRNAs in cancer
FRAT2	Chr14	108754657	108754906	249	-	0.269153480392692	-0.57	0.0190546071796325	-1.72	0.642157904494713	-0.639	protein_coding	5' UTR	-	GeneID:110256599,Genbank:XM_021072329.1	FRAT2, WNT signaling pathway regulator		GO:0005829,GO:0007275,GO:0008283,GO:1904886	cytosol|multicellular organism development|cell proliferation|beta-catenin destruction complex disassembly	ssc04310,ssc05010,ssc05022,ssc05200,ssc05224,ssc05225,ssc05226	Wnt signaling pathway|Alzheimer disease|Pathways of neurodegeneration - multiple diseases|Pathways in cancer|Breast cancer|Hepatocellular carcinoma|Gastric cancer
FRY	Chr11	8656107	8656902	150	+	0.243220400907382	-0.614	0.0141253754462275	-1.85	1.63127498667802	0.706	protein_coding	Exon	+	GeneID:100155799,Genbank:XM_021065177.1	FRY microtubule binding protein		GO:0000902,GO:0000922,GO:0004857,GO:0005815,GO:0005938,GO:0030427,GO:0031175,GO:0090527,GO:1904428	cell morphogenesis|spindle pole|enzyme inhibitor activity|microtubule organizing center|cell cortex|site of polarized growth|neuron projection development|actin filament reorganization|negative regulation of tubulin deacetylation
FUBP1	Chr6	135317163	135317313	150	+	0.248885731828239	-0.604	0.0151356124843621	-1.82	2.11403608112276	1.08	protein_coding	3' UTR	+	GeneID:100525995,Genbank:XM_013999331.2	far upstream element binding protein 1		GO:0003697,GO:0003700,GO:0003723,GO:0005634,GO:0005654,GO:0006366,GO:0010628	single-stranded DNA binding|DNA binding transcription factor activity|RNA binding|nucleus|nucleoplasm|transcription from RNA polymerase II promoter|positive regulation of gene expression
FURIN	Chr7	53472541	53472691	150	+	0.152756605823807	-0.816	0.00467735141287198	-2.33	0.535144349213312	-0.902	protein_coding	3' UTR	+	GeneID:100156882,Genbank:XM_021098916.1	furin, paired basic amino acid cleaving enzyme		GO:0004252,GO:0005576,GO:0005794,GO:0005886,GO:0010008,GO:0016021,GO:0046872	serine-type endopeptidase activity|extracellular region|Golgi apparatus|plasma membrane|endosome membrane|integral component of membrane|metal ion binding	ssc03250	Viral life cycle - HIV-1
GALNT11	Chr18	5321006	5321156	150	-	0.130617088813184	-0.884	0.00295120922666639	-2.53	1.97520172289075	0.982	protein_coding	5' UTR	-	GeneID:100515515,Genbank:XM_005654262.3	polypeptide N-acetylgalactosaminyltransferase 11				ssc00512,ssc00514	Mucin type O-glycan biosynthesis|Other types of O-glycan biosynthesis
GALNT11	Chr18	5291872	5292121	249	-	0.0371535229097173	-1.43	8.91250938133746e-05	-4.05	1.87384289374485	0.906	protein_coding	3' UTR	-	GeneID:100515515,Genbank:XM_005654262.3	polypeptide N-acetylgalactosaminyltransferase 11				ssc00512,ssc00514	Mucin type O-glycan biosynthesis|Other types of O-glycan biosynthesis
GCC2	Chr3	47746315	47749430	451	-	0.272897778280804	-0.564	0.0194984459975805	-1.71	1.53368265967309	0.617	protein_coding	Exon	-	GeneID:100512405,Genbank:XM_003124853.6	GRIP and coiled-coil domain containing 2		GO:0005654,GO:0005794,GO:0005802,GO:0005829,GO:0006622,GO:0016020,GO:0031023,GO:0034067,GO:0034453,GO:0034499,GO:0042147,GO:0042802,GO:0070861,GO:0071955,GO:0090161	nucleoplasm|Golgi apparatus|trans-Golgi network|cytosol|protein targeting to lysosome|membrane|microtubule organizing center organization|protein localization to Golgi apparatus|microtubule anchoring|late endosome to Golgi transport|retrograde transport, endosome to Golgi|identical protein binding|regulation of protein exit from endoplasmic reticulum|recycling endosome to Golgi transport|Golgi ri…	ssc05132	Salmonella infection
GCFC2	Chr3	67555137	67574396	847	+	0.0588843655355589	-1.23	0.000281838293126446	-3.55	1.61664173761113	0.693	protein_coding	5' UTR	+	GeneID:100625157,Genbank:XM_021087312.1	GC-rich sequence DNA-binding factor 2		GO:0000122,GO:0000245,GO:0000398,GO:0000978,GO:0001078,GO:0005634,GO:0005654,GO:0005730,GO:0005829,GO:0006351,GO:0006355,GO:0045892,GO:0071008	negative regulation of transcription from RNA polymerase II promoter|spliceosomal complex assembly|mRNA splicing, via spliceosome|RNA polymerase II proximal promoter sequence-specific DNA binding|transcriptional repressor activity, RNA polymerase II proximal promoter sequence-specific DNA binding|nucleus|nucleoplasm|nucleolus|cytosol|transcription, DNA-templated|regulation of transcription, DNA-t…
GCH1	Chr1	184256939	184257188	249	-	0.304088502567628	-0.517	0.0257039578276886	-1.59	1.52943627788277	0.613	protein_coding	5' UTR	-	GeneID:102168145,Genbank:XM_021102249.1	GTP cyclohydrolase 1		GO:0003924,GO:0003934,GO:0005509,GO:0005525,GO:0005634,GO:0005654,GO:0005737,GO:0005829,GO:0006729,GO:0006809,GO:0008217,GO:0008270,GO:0010460,GO:0014916,GO:0030742,GO:0031369,GO:0031410,GO:0031965,GO:0032496,GO:0034341,GO:0034612,GO:0035998,GO:0042311,GO:0042416,GO:0042559,GO:0042803,GO:0043234,GO:0044306,GO:0045776,GO:0046654,GO:0048265,GO:0050662,GO:0050884,GO:0051000,GO:0051019,GO:0051186,GO:…	GTPase activity|GTP cyclohydrolase I activity|calcium ion binding|GTP binding|nucleus|nucleoplasm|cytoplasm|cytosol|tetrahydrobiopterin biosynthetic process|nitric oxide biosynthetic process|regulation of blood pressure|zinc ion binding|positive regulation of heart rate|regulation of lung blood pressure|GTP-dependent protein binding|translation initiation factor binding|cytoplasmic vesicle|nuclea…	ssc00790	Folate biosynthesis
GDAP1	Chr4	61578860	61579061	201	-	0.105438689639126	-0.977	0.00151356124843621	-2.82	0.587638164209885	-0.767	protein_coding	3' UTR	-	GeneID:100157012,Genbank:XM_001927060.7	ganglioside induced differentiation associated protein 1		GO:0000266,GO:0004364,GO:0005737,GO:0005829,GO:0006626,GO:0006749,GO:0008053,GO:0031307,GO:0032526	mitochondrial fission|glutathione transferase activity|cytoplasm|cytosol|protein targeting to mitochondrion|glutathione metabolic process|mitochondrial fusion|integral component of mitochondrial outer membrane|response to retinoic acid
GDPD1	Chr12	35498426	35506774	201	+	0.311888958409394	-0.506	0.0281838293126445	-1.55	0.569591688611057	-0.812	protein_coding	Exon	+	GeneID:100626512,Genbank:XM_003358124.5	glycerophosphodiester phosphodiesterase domain containing 1		GO:0004622,GO:0006644,GO:0016020,GO:0016021,GO:0046872,GO:0047391,GO:0048471,GO:0070291	lysophospholipase activity|phospholipid metabolic process|membrane|integral component of membrane|metal ion binding|alkylglycerophosphoethanolamine phosphodiesterase activity|perinuclear region of cytoplasm|N-acylethanolamine metabolic process	ssc00565	Ether lipid metabolism
GEMIN2	Chr1	169700035	169700185	150	+	0.259417936211881	-0.586	0.0169824365246174	-1.77	1.61216566298594	0.689	protein_coding	3' UTR	+	GeneID:100525675,Genbank:XM_003121777.5	gem nuclear organelle associated protein 2		GO:0000245,GO:0000375,GO:0000387,GO:0005634,GO:0005654,GO:0005681,GO:0005730,GO:0005829,GO:0006397,GO:0008380,GO:0016604,GO:0032797,GO:0034719,GO:0051170,GO:0097504	spliceosomal complex assembly|RNA splicing, via transesterification reactions|spliceosomal snRNP assembly|nucleus|nucleoplasm|spliceosomal complex|nucleolus|cytosol|mRNA processing|RNA splicing|nuclear body|SMN complex|SMN-Sm protein complex|nuclear import|Gemini of coiled bodies
GEMIN4	Chr12	47111942	47112092	150	+	0.240436280000693	-0.619	0.0138038426460288	-1.86	0.596254436165316	-0.746	protein_coding	Exon	+	GeneID:100522827,Genbank:XM_003131811.5	gem nuclear organelle associated protein 4		GO:0000387,GO:0005654,GO:0005730,GO:0005737,GO:0005829,GO:0006364,GO:0016020,GO:0016604,GO:0030532,GO:0032797,GO:0034719,GO:0051170,GO:0070062,GO:0097504	spliceosomal snRNP assembly|nucleoplasm|nucleolus|cytoplasm|cytosol|rRNA processing|membrane|nuclear body|small nuclear ribonucleoprotein complex|SMN complex|SMN-Sm protein complex|nuclear import|extracellular exosome|Gemini of coiled bodies
GEMIN5	Chr16	68296428	68298736	201	+	0.141579377995708	-0.849	0.00363078054770101	-2.44	1.65061081702531	0.723	protein_coding	Exon	+	GeneID:100524914,Genbank:XM_005672598.3	gem nuclear organelle associated protein 5		GO:0000340,GO:0000387,GO:0000398,GO:0003723,GO:0003730,GO:0005654,GO:0005737,GO:0005829,GO:0006412,GO:0006417,GO:0006461,GO:0016020,GO:0016604,GO:0017069,GO:0030619,GO:0030621,GO:0030622,GO:0032797,GO:0034718,GO:0034719,GO:0043022,GO:0051170,GO:0097504	RNA 7-methylguanosine cap binding|spliceosomal snRNP assembly|mRNA splicing, via spliceosome|RNA binding|mRNA 3'-UTR binding|nucleoplasm|cytoplasm|cytosol|translation|regulation of translation|protein complex assembly|membrane|nuclear body|snRNA binding|U1 snRNA binding|U4 snRNA binding|U4atac snRNA binding|SMN complex|SMN-Gemin2 complex|SMN-Sm protein complex|ribosome binding|nuclear import|Gemi…
GGA2	Chr3	22733969	22734217	248	+	0.232809125766501	-0.633	0.0125892541179417	-1.9	0.658383461029622	-0.603	protein_coding	3' UTR	+	GeneID:100524333,Genbank:XM_005656770.3	golgi associated, gamma adaptin ear containing, ARF binding protein 2		GO:0005794,GO:0005802,GO:0006886,GO:0010008,GO:0016192,GO:0030131,GO:0030136,GO:0030306,GO:0031901,GO:0044267	Golgi apparatus|trans-Golgi network|intracellular protein transport|endosome membrane|vesicle-mediated transport|clathrin adaptor complex|clathrin-coated vesicle|ADP-ribosylation factor binding|early endosome membrane|cellular protein metabolic process	ssc04142	Lysosome
GGA3	Chr12	6054147	6054297	150	+	0.219785987278482	-0.658	0.0109647819614319	-1.96	0.560583039014254	-0.835	protein_coding	5' UTR	+	GeneID:100525777,Genbank:XM_021066652.1	golgi associated, gamma adaptin ear containing, ARF binding protein 3		GO:0005794,GO:0005802,GO:0006886,GO:0010008,GO:0016192,GO:0030131,GO:0030306,GO:0031901,GO:0044267,GO:0045732,GO:0055038	Golgi apparatus|trans-Golgi network|intracellular protein transport|endosome membrane|vesicle-mediated transport|clathrin adaptor complex|ADP-ribosylation factor binding|early endosome membrane|cellular protein metabolic process|positive regulation of protein catabolic process|recycling endosome membrane	ssc04142	Lysosome
GGPS1	Chr14	55912306	55912456	150	-	0.263026799189538	-0.58	0.0177827941003892	-1.75	1.66094004818179	0.732	protein_coding	Exon	-	GeneID:100739526,Genbank:XM_003483472.4	geranylgeranyl diphosphate synthase 1		GO:0004161,GO:0004311,GO:0004337,GO:0005829,GO:0006695,GO:0006720,GO:0033384,GO:0033386,GO:0042802,GO:0045337,GO:0045540,GO:0046872	dimethylallyltranstransferase activity|farnesyltranstransferase activity|geranyltranstransferase activity|cytosol|cholesterol biosynthetic process|isoprenoid metabolic process|geranyl diphosphate biosynthetic process|geranylgeranyl diphosphate biosynthetic process|identical protein binding|farnesyl diphosphate biosynthetic process|regulation of cholesterol biosynthetic process|metal ion binding	ssc00900	Terpenoid backbone biosynthesis
GIGYF1	Chr3	8585193	8585343	150	-	0.345143739335856	-0.462	0.0371535229097173	-1.43	1.72070526122288	0.783	protein_coding	3' UTR	-	GeneID:100620395,Genbank:XM_021086242.1	GRB10 interacting GYF protein 1		GO:0043234,GO:0048009	protein complex|insulin-like growth factor receptor signaling pathway
GLCCI1	Chr9	78300787	78308083	199	+	0.2333458062281	-0.632	0.0125892541179417	-1.9	0.447512535463986	-1.16	protein_coding	Exon	+	GeneID:100511149,Genbank:XM_021102417.1	glucocorticoid induced 1		GO:0005737	cytoplasm
GLT8D1	Chr13	34837855	34838255	400	-	0.231739464996848	-0.635	0.0123026877081238	-1.91	1.61216566298594	0.689	protein_coding	5' UTR	-	GeneID:100158029,Genbank:XM_021068949.1	glycosyltransferase 8 domain containing 1		GO:0000271,GO:0005794,GO:0016021,GO:0016757	polysaccharide biosynthetic process|Golgi apparatus|integral component of membrane|transferase activity, transferring glycosyl groups
GOLGB1	Chr13	138847004	138847154	150	+	0.138995263121335	-0.857	0.00346736850452532	-2.46	0.575145946675303	-0.798	protein_coding	3' UTR	+	GeneID:100620515,Genbank:XM_021070274.1	golgin B1		GO:0000139,GO:0003700,GO:0003723,GO:0005793,GO:0005794,GO:0005795,GO:0005801,GO:0006888,GO:0007030,GO:0016020,GO:0016021,GO:0043565,GO:1905793	Golgi membrane|DNA binding transcription factor activity|RNA binding|endoplasmic reticulum-Golgi intermediate compartment|Golgi apparatus|Golgi stack|cis-Golgi network|ER to Golgi vesicle-mediated transport|Golgi organization|membrane|integral component of membrane|sequence-specific DNA binding|protein localization to pericentriolar material
GPATCH3	Chr6	84208955	84209106	151	-	0.177010895831742	-0.752	0.00645654229034656	-2.19	0.386891248385597	-1.37	protein_coding	3' UTR	-	GeneID:100525877,Genbank:XM_003127719.5	G-patch domain containing 3		GO:0003676,GO:0005634,GO:0005737,GO:0006351,GO:0032480,GO:0039536,GO:0045893	nucleic acid binding|nucleus|cytoplasm|transcription, DNA-templated|negative regulation of type I interferon production|negative regulation of RIG-I signaling pathway|positive regulation of transcription, DNA-templated
GPR19	Chr5	59791720	59792120	400	+	0.129717927098396	-0.887	0.00288403150312661	-2.54	0.555554364327547	-0.848	protein_coding	3' UTR	+	GeneID:100625907,Genbank:XM_021092331.1	G protein-coupled receptor 19		GO:0004930,GO:0005887,GO:0007186,GO:0007218,GO:0007268,GO:0007631	G-protein coupled receptor activity|integral component of plasma membrane|G-protein coupled receptor signaling pathway|neuropeptide signaling pathway|chemical synaptic transmission|feeding behavior
GRIK3	Chr6	92886445	92886696	251	-	0.325087297385434	-0.488	0.0316227766016838	-1.5	1.71237656909291	0.776	protein_coding	3' UTR	-	GeneID:100511641,Genbank:XM_021095961.1	glutamate ionotropic receptor kainate type subunit 3		GO:0001640,GO:0004970,GO:0005234,GO:0007216,GO:0016021,GO:0030054,GO:0043197,GO:0045211	adenylate cyclase inhibiting G-protein coupled glutamate receptor activity|ionotropic glutamate receptor activity|extracellularly glutamate-gated ion channel activity|G-protein coupled glutamate receptor signaling pathway|integral component of membrane|cell junction|dendritic spine|postsynaptic membrane	ssc04080,ssc04724	Neuroactive ligand-receptor interaction|Glutamatergic synapse
GSAP	Chr9	102694895	102705282	249	+	0.00120226443461741	-2.92	3.09029543251359e-07	-6.51	1.86218963966046	0.897	protein_coding	5' UTR	+	GeneID:100512622,Genbank:XM_021102559.1	gamma-secretase activating protein		GO:0001540,GO:0005802,GO:0030162,GO:1902004	amyloid-beta binding|trans-Golgi network|regulation of proteolysis|positive regulation of amyloid-beta formation
GTF2A1	Chr7	103992420	104005001	300	-	0.233883723865935	-0.631	0.0128824955169313	-1.89	1.6620917231873	0.733	protein_coding	Exon	-	GeneID:100154605,Genbank:XM_021099583.1	general transcription factor IIA subunit 1		GO:0001103,GO:0003677,GO:0003713,GO:0005654,GO:0005669,GO:0005672,GO:0005829,GO:0006355,GO:0006366,GO:0006367,GO:0006368,GO:0008134,GO:0017025,GO:0042795,GO:0046982	RNA polymerase II repressing transcription factor binding|DNA binding|transcription coactivator activity|nucleoplasm|transcription factor TFIID complex|transcription factor TFIIA complex|cytosol|regulation of transcription, DNA-templated|transcription from RNA polymerase II promoter|transcription initiation from RNA polymerase II promoter|transcription elongation from RNA polymerase II promoter|t…	ssc03022,ssc05203	Basal transcription factors|Viral carcinogenesis
GTF3C3	Chr15	100668058	100668209	151	-	0.325836701002009	-0.487	0.0316227766016838	-1.5	1.72667911714882	0.788	protein_coding	3' UTR	-	GeneID:106504094,Genbank:XM_013982275.2	general transcription factor IIIC subunit 3		GO:0000127,GO:0003677,GO:0005634,GO:0005654,GO:0005730,GO:0006351,GO:0006359,GO:0006383,GO:0031965,GO:0042791,GO:0042797	transcription factor TFIIIC complex|DNA binding|nucleus|nucleoplasm|nucleolus|transcription, DNA-templated|regulation of transcription from RNA polymerase III promoter|transcription from RNA polymerase III promoter|nuclear membrane|5S class rRNA transcription from RNA polymerase III type 1 promoter|tRNA transcription from RNA polymerase III promoter
GTF3C6	Chr1	76896859	76908575	740	+	0.0588843655355589	-1.23	0.000251188643150958	-3.6	1.53474609600089	0.618	protein_coding	3' UTR	+	GeneID:100525020,Genbank:XM_003121346.4	general transcription factor IIIC subunit 6		GO:0000127,GO:0003677,GO:0005654,GO:0006351,GO:0006383,GO:0016604,GO:0042791,GO:0042797	transcription factor TFIIIC complex|DNA binding|nucleoplasm|transcription, DNA-templated|transcription from RNA polymerase III promoter|nuclear body|5S class rRNA transcription from RNA polymerase III type 1 promoter|tRNA transcription from RNA polymerase III promoter
GTPBP2	Chr7	38601057	38601257	200	-	0.378442584717093	-0.422	0.0478630092322638	-1.32	1.55724938212332	0.639	protein_coding	3' UTR	-	GeneID:100514413,Genbank:XM_003128412.6	GTP binding protein 2		GO:0002576,GO:0003924,GO:0005525,GO:0005576,GO:0031093,GO:0043231	platelet degranulation|GTPase activity|GTP binding|extracellular region|platelet alpha granule lumen|intracellular membrane-bounded organelle
GVIN1	Chr9	2878282	2878482	200	+	0.160694125301288	-0.794	0.00524807460249773	-2.28	0.496546247718518	-1.01	protein_coding	Exon	+	GeneID:100512797,Genbank:XM_003482521.4	GTPase, very large interferon inducible 1		GO:0005525,GO:0005634,GO:0005829	GTP binding|nucleus|cytosol
GZF1	Chr17	30359494	30359745	251	+	0.159955802861467	-0.796	0.00524807460249773	-2.28	1.66901856231082	0.739	protein_coding	3' UTR	+	GeneID:100514928,Genbank:XM_003134296.6	GDNF inducible zinc finger protein 1	ZBTB	GO:0000122,GO:0000978,GO:0000980,GO:0001078,GO:0001206,GO:0001658,GO:0005634,GO:0005654,GO:0005730,GO:0006351,GO:0043565,GO:0045892,GO:0046872	negative regulation of transcription from RNA polymerase II promoter|RNA polymerase II proximal promoter sequence-specific DNA binding|RNA polymerase II distal enhancer sequence-specific DNA binding|transcriptional repressor activity, RNA polymerase II proximal promoter sequence-specific DNA binding|transcriptional repressor activity, RNA polymerase II distal enhancer sequence-specific binding|br…
H6PD	Chr6	69696606	69696806	200	+	0.118304155572516	-0.927	0.00218776162394955	-2.66	1.60993227524224	0.687	protein_coding	3' UTR	+	GeneID:110261091,Genbank:XM_021095286.1	hexose-6-phosphate dehydrogenase/glucose 1-dehydrogenase				ssc00030	Pentose phosphate pathway
HARBI1	Chr2	15917748	15917898	150	+	0.363915036127207	-0.439	0.0436515832240166	-1.36	0.38958228983025	-1.36	protein_coding	Exon	+	GeneID:100516314,Genbank:XM_003122827.6	harbinger transposase derived 1		GO:0004518,GO:0005634,GO:0005815,GO:0005829,GO:0005886,GO:0046872	nuclease activity|nucleus|microtubule organizing center|cytosol|plasma membrane|metal ion binding
HBS1L	Chr1	29051832	29052179	347	+	0.0776247116628692	-1.11	0.000588843655355589	-3.23	1.51992485640152	0.604	protein_coding	3' UTR	+	GeneID:100158211,Genbank:XM_021087600.1	HBS1 like translational GTPase		GO:0003746,GO:0003924,GO:0005525,GO:0005622,GO:0005829,GO:0006412,GO:0007165,GO:0016020,GO:0043928,GO:0070062	translation elongation factor activity|GTPase activity|GTP binding|intracellular|cytosol|translation|signal transduction|membrane|exonucleolytic nuclear-transcribed mRNA catabolic process involved in deadenylation-dependent decay|extracellular exosome	ssc03015,ssc05134	mRNA surveillance pathway|Legionellosis
HDAC4	Chr15	138461793	138470026	250	-	0.240990542868659	-0.618	0.0138038426460288	-1.86	1.61552155521922	0.692	protein_coding	Exon	-	GeneID:100624050,Genbank:XM_021075899.1	histone deacetylase 4		GO:0000118,GO:0000122,GO:0001047,GO:0001085,GO:0001501,GO:0002076,GO:0003714,GO:0004407,GO:0005634,GO:0005654,GO:0005737,GO:0005829,GO:0006338,GO:0006351,GO:0006476,GO:0006954,GO:0007399,GO:0008134,GO:0008270,GO:0008284,GO:0008285,GO:0010592,GO:0010832,GO:0010882,GO:0014894,GO:0014898,GO:0014911,GO:0016575,GO:0017053,GO:0019901,GO:0030018,GO:0030183,GO:0030955,GO:0031594,GO:0031672,GO:0032041,GO:…	histone deacetylase complex|negative regulation of transcription from RNA polymerase II promoter|core promoter binding|RNA polymerase II transcription factor binding|skeletal system development|osteoblast development|transcription corepressor activity|histone deacetylase activity|nucleus|nucleoplasm|cytoplasm|cytosol|chromatin remodeling|transcription, DNA-templated|protein deacetylation|inflamma…	ssc04371,ssc04613,ssc05034,ssc05203,ssc05206	Apelin signaling pathway|Neutrophil extracellular trap formation|Alcoholism|Viral carcinogenesis|MicroRNAs in cancer
HECTD4	Chr14	39472076	39472727	200	+	0.256448403651772	-0.591	0.0162181009735893	-1.79	1.66439746942305	0.735	protein_coding	Exon	+	GeneID:100151787,Genbank:XM_005657322.3	HECT domain E3 ubiquitin protein ligase 4		GO:0005737,GO:0006006,GO:0016021,GO:0042593,GO:0061630	cytoplasm|glucose metabolic process|integral component of membrane|glucose homeostasis|ubiquitin protein ligase activity
HEMK1	Chr13	33047186	33047334	148	+	0.306196343369068	-0.514	0.0263026799189538	-1.58	1.81001292576581	0.856	protein_coding	5' UTR	+	GeneID:100518515,Genbank:XM_021068826.1	HemK methyltransferase family member 1		GO:0003677,GO:0005739,GO:0006306,GO:0008170,GO:0008276,GO:0008757	DNA binding|mitochondrion|DNA methylation|N-methyltransferase activity|protein methyltransferase activity|S-adenosylmethionine-dependent methyltransferase activity
HERC1	Chr1	108206321	108249337	400	+	0.262421854338444	-0.581	0.0173780082874938	-1.76	1.70645219622413	0.771	protein_coding	5' UTR	+	GeneID:100153537,Genbank:XM_021094060.1	HECT and RLD domain containing E3 ubiquitin protein ligase family member 1		GO:0004842,GO:0005086,GO:0005737,GO:0005794,GO:0005829,GO:0010507,GO:0016020,GO:0021702,GO:0031175,GO:0050885	ubiquitin-protein transferase activity|ARF guanyl-nucleotide exchange factor activity|cytoplasm|Golgi apparatus|cytosol|negative regulation of autophagy|membrane|cerebellar Purkinje cell differentiation|neuron projection development|neuromuscular process controlling balance	ssc04120	Ubiquitin mediated proteolysis
HERC2	Chr15	56491846	56493748	151	+	0.135831344658715	-0.867	0.00323593656929628	-2.49	1.80875875512218	0.855	protein_coding	Exon	+	GeneID:100737018,Genbank:XM_021075343.1	HECT and RLD domain containing E3 ubiquitin protein ligase 2				ssc04120	Ubiquitin mediated proteolysis
HERC4	Chr14	71128860	71135653	151	-	0.115877735615513	-0.936	0.00194984459975805	-2.71	1.88034840501825	0.911	protein_coding	Exon	-	GeneID:102167519,Genbank:XM_021072873.1	HECT and RLD domain containing E3 ubiquitin protein ligase 4		GO:0001650,GO:0005737,GO:0005829,GO:0007283,GO:0030154,GO:0061630	fibrillar center|cytoplasm|cytosol|spermatogenesis|cell differentiation|ubiquitin protein ligase activity	ssc04120	Ubiquitin mediated proteolysis
HEXDC	Chr12	673268	674063	795	-	0.345939377826122	-0.461	0.0380189396320561	-1.42	1.58666768638229	0.666	protein_coding	5' UTR	-	GeneID:100523137,Genbank:XM_021066340.1	hexosaminidase D		GO:0004563,GO:0005634,GO:0005737,GO:0005975,GO:0015929,GO:0102148	beta-N-acetylhexosaminidase activity|nucleus|cytoplasm|carbohydrate metabolic process|hexosaminidase activity|N-acetyl-beta-D-galactosaminidase activity	ssc00511,ssc00513	Other glycan degradation|Various types of N-glycan biosynthesis
HINFP	Chr9	46347745	46347894	149	+	0.138038426460288	-0.86	0.00346736850452532	-2.46	1.74230838428451	0.801	protein_coding	3' UTR	+	GeneID:100518324,Genbank:XM_005667424.3	histone H4 transcription factor	zf-C2H2	GO:0003677,GO:0005634,GO:0006351,GO:0006355,GO:0046872	DNA binding|nucleus|transcription, DNA-templated|regulation of transcription, DNA-templated|metal ion binding
HIPK3	Chr2	27649896	27650196	300	-	0.0851138038202376	-1.07	0.000831763771102671	-3.08	2.08493152168224	1.06	protein_coding	Exon	-	GeneID:100515770,Genbank:XM_021083205.1	homeodomain interacting protein kinase 3		GO:0004672,GO:0004674,GO:0005524,GO:0005829,GO:0006355,GO:0006468,GO:0006915,GO:0009299,GO:0016604,GO:0016605,GO:0018105,GO:0018107,GO:0043066,GO:0043508	protein kinase activity|protein serine/threonine kinase activity|ATP binding|cytosol|regulation of transcription, DNA-templated|protein phosphorylation|apoptotic process|mRNA transcription|nuclear body|PML body|peptidyl-serine phosphorylation|peptidyl-threonine phosphorylation|negative regulation of apoptotic process|negative regulation of JUN kinase activity	ssc04218	Cellular senescence
HMBOX1	Chr14	12893029	12893380	351	+	0.147570653327589	-0.831	0.00416869383470336	-2.38	1.97246540898672	0.98	protein_coding	3' UTR	+	GeneID:100153880,Genbank:XM_005670463.3	homeobox containing 1	Homeobox	GO:0000122,GO:0000784,GO:0001227,GO:0003691,GO:0005634,GO:0005654,GO:0005737,GO:0005829,GO:0006278,GO:0006351,GO:0016604,GO:0032212,GO:0032403,GO:0035563,GO:0042162,GO:0042802,GO:0043565,GO:0045892,GO:0045893,GO:0051973	negative regulation of transcription from RNA polymerase II promoter|nuclear chromosome, telomeric region|transcriptional repressor activity, RNA polymerase II transcription regulatory region sequence-specific DNA binding|double-stranded telomeric DNA binding|nucleus|nucleoplasm|cytoplasm|cytosol|RNA-dependent DNA biosynthetic process|transcription, DNA-templated|nuclear body|positive regulation …
HOXA4	Chr18	45444765	45445314	549	+	0.206538015581053	-0.685	0.00933254300796992	-2.03	1.62563120396864	0.701	protein_coding	3' UTR	+	GeneID:100519635,Genbank:XM_003134841.4	homeobox A4	Homeobox	GO:0003700,GO:0006351,GO:0007275,GO:0009653,GO:0016604,GO:0043565	DNA binding transcription factor activity|transcription, DNA-templated|multicellular organism development|anatomical structure morphogenesis|nuclear body|sequence-specific DNA binding
HOXB2	Chr12	24796933	24797327	394	-	0.164058977319954	-0.785	0.00549540873857625	-2.26	0.6298149899737	-0.667	protein_coding	3' UTR	-	GeneID:100521989,Genbank:XM_003131546.4	homeobox B2	Homeobox	GO:0001228,GO:0002011,GO:0005634,GO:0005654,GO:0005829,GO:0007275,GO:0008015,GO:0009952,GO:0009953,GO:0016607,GO:0021569,GO:0021570,GO:0021612,GO:0043565,GO:0045944,GO:0048704,GO:0048857	transcriptional activator activity, RNA polymerase II transcription regulatory region sequence-specific DNA binding|morphogenesis of an epithelial sheet|nucleus|nucleoplasm|cytosol|multicellular organism development|blood circulation|anterior/posterior pattern specification|dorsal/ventral pattern formation|nuclear speck|rhombomere 3 development|rhombomere 4 development|facial nerve structural org…
HOXB3	Chr12	24803815	24803965	150	-	0.324339617349349	-0.489	0.0309029543251359	-1.51	1.75078265938853	0.808	protein_coding	3' UTR	-	GeneID:100522160,Genbank:XM_021067109.1	homeobox B3	Homeobox	GO:0000122,GO:0000978,GO:0001525,GO:0002244,GO:0003700,GO:0005654,GO:0006351,GO:0009952,GO:0021546,GO:0021615,GO:0030878,GO:0045944,GO:0048704,GO:0050767,GO:0051216,GO:0060216,GO:0060324	negative regulation of transcription from RNA polymerase II promoter|RNA polymerase II proximal promoter sequence-specific DNA binding|angiogenesis|hematopoietic progenitor cell differentiation|DNA binding transcription factor activity|nucleoplasm|transcription, DNA-templated|anterior/posterior pattern specification|rhombomere development|glossopharyngeal nerve morphogenesis|thyroid gland develop…
HPSE	Chr8	135105886	135107336	201	+	0.350751873952568	-0.455	0.0398107170553497	-1.4	0.476318999021969	-1.07	protein_coding	Exon	+	GeneID:100271932,Genbank:NM_001146130.2	heparanase		GO:0004566,GO:0005576,GO:0005578,GO:0005634,GO:0005654,GO:0005764,GO:0005765,GO:0006027,GO:0006029,GO:0007160,GO:0010575,GO:0030194,GO:0030200,GO:0030305,GO:0033690,GO:0035580,GO:0043202,GO:0043231,GO:0043312,GO:0045121,GO:0045545,GO:0046983,GO:0051797,GO:0051798,GO:0051897,GO:0060055,GO:0061042	beta-glucuronidase activity|extracellular region|proteinaceous extracellular matrix|nucleus|nucleoplasm|lysosome|lysosomal membrane|glycosaminoglycan catabolic process|proteoglycan metabolic process|cell-matrix adhesion|positive regulation of vascular endothelial growth factor production|positive regulation of blood coagulation|heparan sulfate proteoglycan catabolic process|heparanase activity|po…	ssc00531,ssc05205	Glycosaminoglycan degradation|Proteoglycans in cancer
HTRA4	Chr15	47611027	47611178	151	-	0.327340694878838	-0.485	0.0323593656929628	-1.49	0.664803554090857	-0.589	protein_coding	3' UTR	-	GeneID:100156083,Genbank:XM_021075121.1	HtrA serine peptidase 4		GO:0001558,GO:0004252,GO:0005520,GO:0005576	regulation of cell growth|serine-type endopeptidase activity|insulin-like growth factor binding|extracellular region
IBTK	Chr1	84029867	84031644	150	+	0.199067333898719	-0.701	0.00851138038202377	-2.07	1.86477297287367	0.899	protein_coding	Exon	+	GeneID:100153597,Genbank:XM_005659413.3	inhibitor of Bruton tyrosine kinase		GO:0001933,GO:0005654,GO:0005737,GO:0016020,GO:0019901,GO:0030292,GO:0051209	negative regulation of protein phosphorylation|nucleoplasm|cytoplasm|membrane|protein kinase binding|protein tyrosine kinase inhibitor activity|release of sequestered calcium ion into cytosol
IBTK	Chr1	84069357	84069508	151	+	0.1492794409579	-0.826	0.00446683592150963	-2.35	2.08493152168224	1.06	protein_coding	3' UTR	+	GeneID:100153597,Genbank:XM_005659413.3	inhibitor of Bruton tyrosine kinase		GO:0001933,GO:0005654,GO:0005737,GO:0016020,GO:0019901,GO:0030292,GO:0051209	negative regulation of protein phosphorylation|nucleoplasm|cytoplasm|membrane|protein kinase binding|protein tyrosine kinase inhibitor activity|release of sequestered calcium ion into cytosol
IDH1	Chr15	111359016	111359265	249	-	0.184077200146896	-0.735	0.00707945784384138	-2.15	1.7739926103043	0.827	protein_coding	5' UTR	-	GeneID:102166364,Genbank:XM_021074908.1	isocitrate dehydrogenase (NADP(+)) 1, cytosolic		GO:0000287,GO:0004450,GO:0005737,GO:0005829,GO:0006097,GO:0006099,GO:0006102,GO:0006103,GO:0006979,GO:0051287	magnesium ion binding|isocitrate dehydrogenase (NADP+) activity|cytoplasm|cytosol|glyoxylate cycle|tricarboxylic acid cycle|isocitrate metabolic process|2-oxoglutarate metabolic process|response to oxidative stress|NAD binding	ssc00020,ssc00480,ssc04146,ssc05230	Citrate cycle (TCA cycle)|Glutathione metabolism|Peroxisome|Central carbon metabolism in cancer
IFT57	Chr13	151351122	151351273	151	+	0.106169555719872	-0.974	0.00158489319246111	-2.8	0.663882579191219	-0.591	protein_coding	Exon	+	GeneID:100519335,Genbank:XM_021070455.1	intraflagellar transport 57		GO:0001843,GO:0001947,GO:0003677,GO:0005794,GO:0005813,GO:0005929,GO:0005930,GO:0006351,GO:0006355,GO:0006915,GO:0006919,GO:0007224,GO:0030992,GO:0032391,GO:0036064,GO:0042073,GO:0042981,GO:0044292,GO:0044458,GO:0050680,GO:0060271,GO:0060972,GO:1905515	neural tube closure|heart looping|DNA binding|Golgi apparatus|centrosome|cilium|axoneme|transcription, DNA-templated|regulation of transcription, DNA-templated|apoptotic process|activation of cysteine-type endopeptidase activity involved in apoptotic process|smoothened signaling pathway|intraciliary transport particle B|photoreceptor connecting cilium|ciliary basal body|intraciliary transport|reg…	ssc05016,ssc05022	Huntington disease|Pathways of neurodegeneration - multiple diseases
IGF2BP3	Chr9	92271468	92271667	199	-	0.0812830516164099	-1.09	0.000660693448007596	-3.18	1.66786208764993	0.738	protein_coding	5' UTR	-	GeneID:100621977,Genbank:XM_021063450.1	insulin like growth factor 2 mRNA binding protein 3		GO:0003723,GO:0003730,GO:0005634,GO:0005737,GO:0005829,GO:0006412,GO:0009653,GO:0017148,GO:0042035,GO:0043488,GO:0045182,GO:0048027,GO:0051028	RNA binding|mRNA 3'-UTR binding|nucleus|cytoplasm|cytosol|translation|anatomical structure morphogenesis|negative regulation of translation|regulation of cytokine biosynthetic process|regulation of mRNA stability|translation regulator activity|mRNA 5'-UTR binding|mRNA transport
IGSF3	Chr4	104166424	104166924	500	+	0.00478630092322639	-2.32	2.51188643150958e-06	-5.6	0.615999036722878	-0.699	protein_coding	3' UTR	+	GeneID:100512602,Genbank:XM_021089981.1	immunoglobulin superfamily member 3		GO:0005886,GO:0007166,GO:0009986,GO:0016021,GO:0032808	plasma membrane|cell surface receptor signaling pathway|cell surface|integral component of membrane|lacrimal gland development
INO80	Chr1	130236447	130241993	349	+	0.207491351745491	-0.683	0.00933254300796992	-2.03	1.56699437389868	0.648	protein_coding	Exon	+	GeneID:100517567,Genbank:XM_003121588.5	INO80 complex subunit		GO:0000070,GO:0000724,GO:0003677,GO:0003678,GO:0003779,GO:0005524,GO:0005634,GO:0005654,GO:0005874,GO:0005886,GO:0006302,GO:0006338,GO:0006351,GO:0010571,GO:0016604,GO:0016887,GO:0030307,GO:0031011,GO:0034644,GO:0043014,GO:0045111,GO:0045944,GO:0051225,GO:0051301,GO:0070914,GO:0071479,GO:2000045	mitotic sister chromatid segregation|double-strand break repair via homologous recombination|DNA binding|DNA helicase activity|actin binding|ATP binding|nucleus|nucleoplasm|microtubule|plasma membrane|double-strand break repair|chromatin remodeling|transcription, DNA-templated|positive regulation of nuclear cell cycle DNA replication|nuclear body|ATPase activity|positive regulation of cell growth…
INTS7	Chr9	131353159	131353508	349	+	0.188799134909629	-0.724	0.00758577575029184	-2.12	1.51676754537444	0.601	protein_coding	3' UTR	+	GeneID:100622344,Genbank:XM_021063859.1	integrator complex subunit 7		GO:0000077,GO:0005634,GO:0005694,GO:0005737,GO:0016604,GO:0032039,GO:0034472,GO:0071479	DNA damage checkpoint|nucleus|chromosome|cytoplasm|nuclear body|integrator complex|snRNA 3'-end processing|cellular response to ionizing radiation
INVS	Chr1	242051897	242056458	398	+	0.216271852372702	-0.665	0.010471285480509	-1.98	1.5540145375681	0.636	protein_coding	Exon	+	GeneID:100155489,Genbank:XM_021066620.1	inversin		GO:0005516,GO:0005634,GO:0005737,GO:0005819,GO:0005874,GO:0007275,GO:0016020,GO:0016055,GO:0090090	calmodulin binding|nucleus|cytoplasm|spindle|microtubule|multicellular organism development|membrane|Wnt signaling pathway|negative regulation of canonical Wnt signaling pathway	ssc04310	Wnt signaling pathway
IPP	Chr6	165699991	165700141	150	+	0.142560759360219	-0.846	0.00380189396320561	-2.42	2.09943336724613	1.07	protein_coding	3' UTR	+	GeneID:110261238,Genbank:XM_021096725.1	intracisternal A particle-promoted polypeptide		GO:0003779,GO:0005737,GO:0015629,GO:0016567,GO:0031463	actin binding|cytoplasm|actin cytoskeleton|protein ubiquitination|Cul3-RING ubiquitin ligase complex
IPP	Chr6	165674962	165680824	249	+	0.256448403651772	-0.591	0.0162181009735893	-1.79	0.625031151292605	-0.678	protein_coding	Exon	+	GeneID:110261238,Genbank:XM_021096725.1	intracisternal A particle-promoted polypeptide		GO:0003779,GO:0005737,GO:0015629,GO:0016567,GO:0031463	actin binding|cytoplasm|actin cytoskeleton|protein ubiquitination|Cul3-RING ubiquitin ligase complex
IQGAP2	Chr2	85294720	85355435	150	+	0.156314764264095	-0.806	0.00501187233627272	-2.3	2.41161565538152	1.27	protein_coding	5' UTR	+	GeneID:100521253,Genbank:XM_021084462.1	IQ motif containing GTPase activating protein 2		GO:0003779,GO:0005095,GO:0005516,GO:0005547,GO:0005737,GO:0005829,GO:0005874,GO:0005886,GO:0005902,GO:0007165,GO:0009986,GO:0015629,GO:0017048,GO:0030027,GO:0030175,GO:0030667,GO:0034314,GO:0043312,GO:0048365,GO:0051015,GO:0070062,GO:0070493,GO:0071933	actin binding|GTPase inhibitor activity|calmodulin binding|phosphatidylinositol-3,4,5-trisphosphate binding|cytoplasm|cytosol|microtubule|plasma membrane|microvillus|signal transduction|cell surface|actin cytoskeleton|Rho GTPase binding|lamellipodium|filopodium|secretory granule membrane|Arp2/3 complex-mediated actin nucleation|neutrophil degranulation|Rac GTPase binding|actin filament binding|ex…	ssc04810	Regulation of actin cytoskeleton
IRAK1BP1	Chr1	87318361	87329677	300	-	0.091201083935591	-1.04	0.00102329299228075	-2.99	0.554016173932463	-0.852	protein_coding	Exon	-	GeneID:100156851,Genbank:XM_003353300.4	interleukin 1 receptor associated kinase 1 binding protein 1		GO:0005634,GO:0005737,GO:0006351,GO:0006355,GO:0006955,GO:0007249	nucleus|cytoplasm|transcription, DNA-templated|regulation of transcription, DNA-templated|immune response|I-kappaB kinase/NF-kappaB signaling
IRX5	Chr6	30511760	30513080	1145	-	0.119949930314938	-0.921	0.00234422881531992	-2.63	0.66158571995406	-0.596	protein_coding	3' UTR	-	GeneID:100620172,Genbank:XM_021094164.1	iroquois homeobox 5		GO:0002027,GO:0005499,GO:0005634,GO:0006351,GO:0006355,GO:0007601,GO:0008406,GO:0042551,GO:0043565,GO:0048701,GO:0050896,GO:0060040	regulation of heart rate|vitamin D binding|nucleus|transcription, DNA-templated|regulation of transcription, DNA-templated|visual perception|gonad development|neuron maturation|sequence-specific DNA binding|embryonic cranial skeleton morphogenesis|response to stimulus|retinal bipolar neuron differentiation
ISM1	Chr17	22003360	22014655	250	+	0.0741310241300918	-1.13	0.000467735141287198	-3.33	2.71320865489534	1.44	protein_coding	Exon	+	GeneID:100154170,Genbank:XM_001925000.5	isthmin 1		GO:0005576	extracellular region
ITPKB	Chr10	14371213	14374003	201	-	0.338064836205982	-0.471	0.0354813389233576	-1.45	1.8289301789998	0.871	protein_coding	Exon	-	GeneID:102164283,Genbank:XM_021064414.1	inositol-trisphosphate 3-kinase B		GO:0000165,GO:0001932,GO:0002262,GO:0005516,GO:0005524,GO:0005634,GO:0005829,GO:0007165,GO:0007166,GO:0008440,GO:0016020,GO:0032957,GO:0032958,GO:0033030,GO:0035726,GO:0043647,GO:0045059,GO:0045638,GO:0046579,GO:0046638,GO:0071277	MAPK cascade|regulation of protein phosphorylation|myeloid cell homeostasis|calmodulin binding|ATP binding|nucleus|cytosol|signal transduction|cell surface receptor signaling pathway|inositol-1,4,5-trisphosphate 3-kinase activity|membrane|inositol trisphosphate metabolic process|inositol phosphate biosynthetic process|negative regulation of neutrophil apoptotic process|common myeloid progenitor c…	ssc00562,ssc04020,ssc04070	Inositol phosphate metabolism|Calcium signaling pathway|Phosphatidylinositol signaling system
ITPR2	Chr5	47232186	47295474	250	+	0.257632115700258	-0.589	0.0165958690743756	-1.78	1.71713087287551	0.78	protein_coding	Exon	+	GeneID:100517279,Genbank:XM_021092919.1	inositol 1,4,5-trisphosphate receptor type 2		GO:0001666,GO:0005220,GO:0005509,GO:0005634,GO:0005783,GO:0005789,GO:0005886,GO:0005938,GO:0006810,GO:0007165,GO:0015085,GO:0016020,GO:0016021,GO:0030168,GO:0031095,GO:0033017,GO:0035091,GO:0043235,GO:0050796,GO:0051209,GO:0070679,GO:0071320,GO:0071361,GO:0097110,GO:1903779	response to hypoxia|inositol 1,4,5-trisphosphate-sensitive calcium-release channel activity|calcium ion binding|nucleus|endoplasmic reticulum|endoplasmic reticulum membrane|plasma membrane|cell cortex|transport|signal transduction|calcium ion transmembrane transporter activity|membrane|integral component of membrane|platelet activation|platelet dense tubular network membrane|sarcoplasmic reticulu…	ssc04020,ssc04022,ssc04070,ssc04114,ssc04210,ssc04218,ssc04270,ssc04371,ssc04540,ssc04611,ssc04621,ssc04625,ssc04720,ssc04723,ssc04724,ssc04725,ssc04726,ssc04728,ssc04730,ssc04750,ssc04912,ssc04915,ssc04918,ssc04921,ssc04922,ssc04924,ssc04925,ssc04927,ssc04928,ssc04929,ssc04934,ssc04935,ssc04970,ssc04971,ssc04972,ssc05010,ssc05012,ssc05017,ssc05020,ssc05022,ssc05163,ssc05167,ssc05170,ssc05205	Calcium signaling pathway|cGMP-PKG signaling pathway|Phosphatidylinositol signaling system|Oocyte meiosis|Apoptosis|Cellular senescence|Vascular smooth muscle contraction|Apelin signaling pathway|Gap junction|Platelet activation|NOD-like receptor signaling pathway|C-type lectin receptor signaling pathway|Long-term potentiation|Retrograde endocannabinoid signaling|Glutamatergic synapse|Cholinergic…
ITPR2	Chr5	47084719	47102978	300	+	0.250034536169643	-0.602	0.0151356124843621	-1.82	1.74110112659225	0.8	protein_coding	Exon	+	GeneID:100517279,Genbank:XM_021092919.1	inositol 1,4,5-trisphosphate receptor type 2		GO:0001666,GO:0005220,GO:0005509,GO:0005634,GO:0005783,GO:0005789,GO:0005886,GO:0005938,GO:0006810,GO:0007165,GO:0015085,GO:0016020,GO:0016021,GO:0030168,GO:0031095,GO:0033017,GO:0035091,GO:0043235,GO:0050796,GO:0051209,GO:0070679,GO:0071320,GO:0071361,GO:0097110,GO:1903779	response to hypoxia|inositol 1,4,5-trisphosphate-sensitive calcium-release channel activity|calcium ion binding|nucleus|endoplasmic reticulum|endoplasmic reticulum membrane|plasma membrane|cell cortex|transport|signal transduction|calcium ion transmembrane transporter activity|membrane|integral component of membrane|platelet activation|platelet dense tubular network membrane|sarcoplasmic reticulu…	ssc04020,ssc04022,ssc04070,ssc04114,ssc04210,ssc04218,ssc04270,ssc04371,ssc04540,ssc04611,ssc04621,ssc04625,ssc04720,ssc04723,ssc04724,ssc04725,ssc04726,ssc04728,ssc04730,ssc04750,ssc04912,ssc04915,ssc04918,ssc04921,ssc04922,ssc04924,ssc04925,ssc04927,ssc04928,ssc04929,ssc04934,ssc04935,ssc04970,ssc04971,ssc04972,ssc05010,ssc05012,ssc05017,ssc05020,ssc05022,ssc05163,ssc05167,ssc05170,ssc05205	Calcium signaling pathway|cGMP-PKG signaling pathway|Phosphatidylinositol signaling system|Oocyte meiosis|Apoptosis|Cellular senescence|Vascular smooth muscle contraction|Apelin signaling pathway|Gap junction|Platelet activation|NOD-like receptor signaling pathway|C-type lectin receptor signaling pathway|Long-term potentiation|Retrograde endocannabinoid signaling|Glutamatergic synapse|Cholinergic…
ITPRIPL2	Chr3	26404801	26405050	249	+	0.117760597352081	-0.929	0.00199526231496888	-2.7	1.51047258556283	0.595	protein_coding	Exon	+	GeneID:110259918,Genbank:XM_021086544.1	inositol 1,4,5-trisphosphate receptor interacting protein like 2		GO:0016021	integral component of membrane
JADE1	Chr8	96210060	96210211	151	-	0.199986186963274	-0.699	0.00851138038202377	-2.07	1.96427919052678	0.974	protein_coding	3' UTR	-	GeneID:100516328,Genbank:XM_021100682.1	jade family PHD finger 1		GO:0000123,GO:0001105,GO:0005634,GO:0005654,GO:0005737,GO:0005829,GO:0005886,GO:0006915,GO:0006950,GO:0030308,GO:0036064,GO:0043966,GO:0043981,GO:0043982,GO:0043983,GO:0046872,GO:0090090,GO:2000134	histone acetyltransferase complex|RNA polymerase II transcription coactivator activity|nucleus|nucleoplasm|cytoplasm|cytosol|plasma membrane|apoptotic process|response to stress|negative regulation of cell growth|ciliary basal body|histone H3 acetylation|histone H4-K5 acetylation|histone H4-K8 acetylation|histone H4-K12 acetylation|metal ion binding|negative regulation of canonical Wnt signaling …
KANSL3	Chr3	57004547	57004748	201	+	0.205116217882557	-0.688	0.0091201083935591	-2.04	1.86218963966046	0.897	protein_coding	3' UTR	+	GeneID:110259979,Genbank:XM_021087273.1	KAT8 regulatory NSL complex subunit 3		GO:0000123,GO:0005634,GO:0005654,GO:0005730,GO:0043231,GO:0043981,GO:0043982,GO:0043984	histone acetyltransferase complex|nucleus|nucleoplasm|nucleolus|intracellular membrane-bounded organelle|histone H4-K5 acetylation|histone H4-K8 acetylation|histone H4-K16 acetylation
KCMF1	Chr3	59623292	59623442	150	-	0.251767692775886	-0.599	0.0154881661891248	-1.81	1.64034582239345	0.714	protein_coding	3' UTR	-	GeneID:100524080,Genbank:XM_021087303.1	potassium channel modulatory factor 1		GO:0003676,GO:0008270,GO:0016740	nucleic acid binding|zinc ion binding|transferase activity
KDM5A	Chr5	67715694	67715844	150	-	0.299226463660819	-0.524	0.0251188643150958	-1.6	0.64976953122772	-0.622	protein_coding	5' UTR	-	GeneID:100294704,Genbank:XM_021092486.1	lysine demethylase 5A
KDM6B	Chr12	53101975	53102225	250	+	0.072443596007499	-1.14	0.000446683592150963	-3.35	0.531079593247686	-0.913	protein_coding	Exon	+	GeneID:100512495,Genbank:XM_021067833.1	lysine demethylase 6B		GO:0002437,GO:0003682,GO:0005634,GO:0005654,GO:0006338,GO:0008013,GO:0014823,GO:0021766,GO:0032452,GO:0043565,GO:0045165,GO:0045446,GO:0045944,GO:0046872,GO:0048333,GO:0051213,GO:0055007,GO:0060992,GO:0070301,GO:0071557,GO:0071558	inflammatory response to antigenic stimulus|chromatin binding|nucleus|nucleoplasm|chromatin remodeling|beta-catenin binding|response to activity|hippocampus development|histone demethylase activity|sequence-specific DNA binding|cell fate commitment|endothelial cell differentiation|positive regulation of transcription from RNA polymerase II promoter|metal ion binding|mesodermal cell differentiatio…
KIAA0391	Chr7	64761664	64761863	199	-	0.297166603173803	-0.527	0.0245470891568503	-1.61	2.44528055538414	1.29	protein_coding	Exon	-	GeneID:100519610,Genbank:XM_021099168.1	KIAA0391 ortholog		GO:0001682,GO:0004526,GO:0005634,GO:0005739,GO:0005759,GO:0030678,GO:0046872,GO:0090646,GO:0097745	tRNA 5'-leader removal|ribonuclease P activity|nucleus|mitochondrion|mitochondrial matrix|mitochondrial ribonuclease P complex|metal ion binding|mitochondrial tRNA processing|mitochondrial tRNA 5'-end processing
KIAA0753	Chr12	50791694	50791944	250	+	0.253512863049791	-0.596	0.0154881661891248	-1.81	1.55293775000208	0.635	protein_coding	3' UTR	+	GeneID:100521472,Genbank:XM_003131876.4	KIAA0753 ortholog		GO:0005813,GO:0005814,GO:0005829,GO:0007099,GO:0034451,GO:0071539	centrosome|centriole|cytosol|centriole replication|centriolar satellite|protein localization to centrosome
KIAA1109	Chr8	101856954	101859752	151	-	0.338844156139203	-0.47	0.0354813389233576	-1.45	0.476318999021969	-1.07	protein_coding	Exon	-	GeneID:100521104,Genbank:XM_021101630.1	KIAA1109 ortholog		GO:0001558,GO:0005634,GO:0016020,GO:0016021,GO:0030856	regulation of cell growth|nucleus|membrane|integral component of membrane|regulation of epithelial cell differentiation
KIAA1109	Chr8	101770650	101772226	401	-	0.178237876744809	-0.749	0.00660693448007596	-2.18	0.62157483445197	-0.686	protein_coding	Exon	-	GeneID:100521104,Genbank:XM_021101630.1	KIAA1109 ortholog		GO:0001558,GO:0005634,GO:0016020,GO:0016021,GO:0030856	regulation of cell growth|nucleus|membrane|integral component of membrane|regulation of epithelial cell differentiation
KIAA1549	Chr18	10785123	10787303	199	+	0.171001531509029	-0.767	0.00602559586074357	-2.22	2.08493152168224	1.06	protein_coding	Exon	+	GeneID:100519232,Genbank:XM_021078582.1	KIAA1549 ortholog		GO:0005886,GO:0016021	plasma membrane|integral component of membrane
KIAA2026	Chr1	216176764	216220051	599	+	0.0851138038202376	-1.07	0.000812830516164099	-3.09	2.2657677705916	1.18	protein_coding	Exon	+	GeneID:100520352,Genbank:XM_003121915.5	KIAA2026 ortholog
KIAA2026	Chr1	216149166	216175918	301	+	0.361409862639613	-0.442	0.0426579518801593	-1.37	2.05622765331213	1.04	protein_coding	Exon	+	GeneID:100520352,Genbank:XM_003121915.5	KIAA2026 ortholog
KIAA2026	Chr1	216116411	216116561	150	+	0.0870963589956081	-1.06	0.000933254300796991	-3.03	0.460093825312438	-1.12	protein_coding	Exon	+	GeneID:100520352,Genbank:XM_003121915.5	KIAA2026 ortholog
KIF13A	Chr7	13540534	13544059	201	-	0.332659553294005	-0.478	0.0331131121482591	-1.48	1.74110112659225	0.8	protein_coding	Exon	-	GeneID:100625286,Genbank:XM_021100217.1	kinesin family member 13A		GO:0000910,GO:0003777,GO:0005524,GO:0005813,GO:0005871,GO:0005874,GO:0006886,GO:0007018,GO:0008017,GO:0008333,GO:0010008,GO:0016887,GO:0030496,GO:0030705,GO:0032438,GO:0032588,GO:0035459,GO:0043001,GO:0072383	cytokinesis|microtubule motor activity|ATP binding|centrosome|kinesin complex|microtubule|intracellular protein transport|microtubule-based movement|microtubule binding|endosome to lysosome transport|endosome membrane|ATPase activity|midbody|cytoskeleton-dependent intracellular transport|melanosome organization|trans-Golgi network membrane|cargo loading into vesicle|Golgi to plasma membrane prote…
KIF21A	Chr5	70927107	70958575	1497	-	0.00478630092322639	-2.32	2.45470891568503e-06	-5.61	1.55509207176512	0.637	protein_coding	Exon	-	GeneID:100520674,Genbank:XM_013997931.2	kinesin family member 21A		GO:0003777,GO:0005524,GO:0005829,GO:0005871,GO:0005874,GO:0005886,GO:0007018,GO:0008017,GO:0016887	microtubule motor activity|ATP binding|cytosol|kinesin complex|microtubule|plasma membrane|microtubule-based movement|microtubule binding|ATPase activity
KLHDC7A	Chr6	77027441	77027741	300	+	0.347536161443206	-0.459	0.0380189396320561	-1.42	2.08493152168224	1.06	protein_coding	3' UTR	+	GeneID:100622416,Genbank:XM_005665059.3	kelch domain containing 7A		GO:0016021,GO:0016567,GO:0031463	integral component of membrane|protein ubiquitination|Cul3-RING ubiquitin ligase complex
KLHL18	Chr13	30139818	30140317	499	+	0.127938130415752	-0.893	0.00275422870333817	-2.56	1.58997050189795	0.669	protein_coding	3' UTR	+	GeneID:100736900,Genbank:XM_021068721.1	kelch like family member 18		GO:0016567,GO:0031463	protein ubiquitination|Cul3-RING ubiquitin ligase complex
KLHL7	Chr9	91970422	91970768	346	+	0.0851138038202376	-1.07	0.000776247116628692	-3.11	1.87384289374485	0.906	protein_coding	3' UTR	+	GeneID:100620936,Genbank:XM_021063445.1	kelch like family member 7		GO:0005634,GO:0005654,GO:0005730,GO:0005829,GO:0005886,GO:0016567,GO:0031463,GO:0042802,GO:0042803,GO:0048471	nucleus|nucleoplasm|nucleolus|cytosol|plasma membrane|protein ubiquitination|Cul3-RING ubiquitin ligase complex|identical protein binding|protein homodimerization activity|perinuclear region of cytoplasm
KMT2C	Chr18	5199758	5208461	251	+	0.13031667784523	-0.885	0.00295120922666639	-2.53	0.560583039014254	-0.835	protein_coding	Exon	+	GeneID:100514805,Genbank:XM_021079123.1	lysine methyltransferase 2C	HMG	GO:0003677,GO:0003723,GO:0005634,GO:0005654,GO:0006351,GO:0006355,GO:0016746,GO:0018024,GO:0035097,GO:0042800,GO:0044666,GO:0045652,GO:0046872	DNA binding|RNA binding|nucleus|nucleoplasm|transcription, DNA-templated|regulation of transcription, DNA-templated|transferase activity, transferring acyl groups|histone-lysine N-methyltransferase activity|histone methyltransferase complex|histone methyltransferase activity (H3-K4 specific)|MLL3/4 complex|regulation of megakaryocyte differentiation|metal ion binding	ssc00310	Lysine degradation
KMT2D	Chr5	15071185	15071336	151	-	0.140604752412991	-0.852	0.00363078054770101	-2.44	0.573951206927501	-0.801	protein_coding	Exon	-	GeneID:110260656,Genbank:XM_021091593.1	lysine methyltransferase 2D		GO:0001555,GO:0003677,GO:0005634,GO:0005654,GO:0006342,GO:0006351,GO:0006355,GO:0008284,GO:0018024,GO:0033148,GO:0035097,GO:0042800,GO:0043627,GO:0044212,GO:0044666,GO:0045652,GO:0045944,GO:0046872,GO:0048477,GO:0051568,GO:1904837	oocyte growth|DNA binding|nucleus|nucleoplasm|chromatin silencing|transcription, DNA-templated|regulation of transcription, DNA-templated|positive regulation of cell proliferation|histone-lysine N-methyltransferase activity|positive regulation of intracellular estrogen receptor signaling pathway|histone methyltransferase complex|histone methyltransferase activity (H3-K4 specific)|response to estr…	ssc00310,ssc04934	Lysine degradation|Cushing syndrome
KMT2D	Chr5	15080733	15080984	251	-	0.0977237220955811	-1.01	0.00123026877081238	-2.91	0.638164384414476	-0.648	protein_coding	Exon	-	GeneID:110260656,Genbank:XM_021091593.1	lysine methyltransferase 2D		GO:0001555,GO:0003677,GO:0005634,GO:0005654,GO:0006342,GO:0006351,GO:0006355,GO:0008284,GO:0018024,GO:0033148,GO:0035097,GO:0042800,GO:0043627,GO:0044212,GO:0044666,GO:0045652,GO:0045944,GO:0046872,GO:0048477,GO:0051568,GO:1904837	oocyte growth|DNA binding|nucleus|nucleoplasm|chromatin silencing|transcription, DNA-templated|regulation of transcription, DNA-templated|positive regulation of cell proliferation|histone-lysine N-methyltransferase activity|positive regulation of intracellular estrogen receptor signaling pathway|histone methyltransferase complex|histone methyltransferase activity (H3-K4 specific)|response to estr…	ssc00310,ssc04934	Lysine degradation|Cushing syndrome
KMT5B	Chr2	4757126	4757426	300	+	0.297166603173803	-0.527	0.0245470891568503	-1.61	1.6852936590063	0.753	protein_coding	3' UTR	+	GeneID:100521358,Genbank:XM_021082726.1	lysine methyltransferase 5B		GO:0000780,GO:0006351,GO:0006355,GO:0007517,GO:0016571,GO:0018024,GO:0034770,GO:0034773,GO:0042799	condensed nuclear chromosome, centromeric region|transcription, DNA-templated|regulation of transcription, DNA-templated|muscle organ development|histone methylation|histone-lysine N-methyltransferase activity|histone H4-K20 methylation|histone H4-K20 trimethylation|histone methyltransferase activity (H4-K20 specific)	ssc00310	Lysine degradation
LAMA4	Chr1	78111364	78118443	300	-	0.10115794542599	-0.995	0.00134896288259165	-2.87	1.95477153282161	0.967	protein_coding	Exon	-	GeneID:100154581,Genbank:XM_013992761.2	laminin subunit alpha 4		GO:0005102,GO:0005201,GO:0005576,GO:0005604,GO:0005605,GO:0007155,GO:0030155,GO:0030198,GO:0030334,GO:0031012,GO:0045995,GO:0070062	receptor binding|extracellular matrix structural constituent|extracellular region|basement membrane|basal lamina|cell adhesion|regulation of cell adhesion|extracellular matrix organization|regulation of cell migration|extracellular matrix|regulation of embryonic development|extracellular exosome	ssc04151,ssc04510,ssc04512,ssc05143,ssc05145,ssc05146,ssc05165,ssc05200,ssc05222	PI3K-Akt signaling pathway|Focal adhesion|ECM-receptor interaction|African trypanosomiasis|Toxoplasmosis|Amoebiasis|Human papillomavirus infection|Pathways in cancer|Small cell lung cancer
LARS2	Chr13	28637106	28640792	150	+	0.363078054770101	-0.44	0.0426579518801593	-1.37	1.67017583885674	0.74	protein_coding	Exon	+	GeneID:100513625,Genbank:XM_021068636.1	leucyl-tRNA synthetase 2, mitochondrial		GO:0002161,GO:0004823,GO:0005524,GO:0005739,GO:0005759,GO:0006418,GO:0006429,GO:0032543	aminoacyl-tRNA editing activity|leucine-tRNA ligase activity|ATP binding|mitochondrion|mitochondrial matrix|tRNA aminoacylation for protein translation|leucyl-tRNA aminoacylation|mitochondrial translation	ssc00970	Aminoacyl-tRNA biosynthesis
LCP1	Chr11	21207380	21213637	150	+	0.103514216667934	-0.985	0.00144543977074593	-2.84	1.93455265922786	0.952	protein_coding	Exon	+	GeneID:100156254,Genbank:XM_005668417.3	lymphocyte cytosolic protein 1
LMBRD2	Chr16	21422855	21427072	250	-	0.238231946935869	-0.623	0.0134896288259165	-1.87	1.8881848383005	0.917	protein_coding	Exon	-	GeneID:100514993,Genbank:XM_021076992.1	LMBR1 domain containing 2		GO:0016020,GO:0016021	membrane|integral component of membrane
LMOD1	Chr10	24167315	24167563	248	-	0.295120922666639	-0.53	0.0239883291901949	-1.62	0.538493188096524	-0.893	protein_coding	Exon	-	GeneID:110255660,Genbank:XM_021064524.1	leiomodin 1		GO:0003779,GO:0005523,GO:0005829,GO:0005865,GO:0005884,GO:0006936,GO:0007015,GO:0030016,GO:0030017,GO:0030239,GO:0030838,GO:0045010,GO:0051694	actin binding|tropomyosin binding|cytosol|striated muscle thin filament|actin filament|muscle contraction|actin filament organization|myofibril|sarcomere|myofibril assembly|positive regulation of actin filament polymerization|actin nucleation|pointed-end actin filament capping
LOC100152459	Chr4	339828	340028	200	+	0.202768271952128	-0.693	0.00891250938133746	-2.05	0.558256480991286	-0.841	protein_coding	5' UTR	+	GeneID:100152459,Genbank:XM_021090523.1	cysteine and histidine-rich protein 1		GO:0005737,GO:0008270	cytoplasm|zinc ion binding
LOC100152738	Chr14	111044670	111044920	250	-	0.125602996369487	-0.901	0.00263026799189538	-2.58	1.53474609600089	0.618	protein_coding	3' UTR	-	GeneID:100152738,Genbank:XM_001929395.7	dynamin-binding protein		GO:0005089,GO:0005795,GO:0005856,GO:0007264,GO:0030054,GO:0035023,GO:0043547,GO:0045202	Rho guanyl-nucleotide exchange factor activity|Golgi stack|cytoskeleton|small GTPase mediated signal transduction|cell junction|regulation of Rho protein signal transduction|positive regulation of GTPase activity|synapse
LOC100153598	Chr13	34952700	34952949	249	-	0.338844156139203	-0.47	0.0354813389233576	-1.45	0.607097442197523	-0.72	protein_coding	3' UTR	-	GeneID:100153598,Genbank:XM_021068951.1	store-operated calcium entry regulator STIMATE		GO:0005246,GO:0005789,GO:0016021,GO:0032237,GO:0032541,GO:0035584,GO:0051533	calcium channel regulator activity|endoplasmic reticulum membrane|integral component of membrane|activation of store-operated calcium channel activity|cortical endoplasmic reticulum|calcium-mediated signaling using intracellular calcium source|positive regulation of NFAT protein import into nucleus
LOC100154423	Chr14	132511518	132512468	297	-	0.365594791613125	-0.437	0.0436515832240166	-1.36	1.65404673688653	0.726	protein_coding	3' UTR	-	GeneID:100154423,Genbank:XM_021073585.1	uncharacterized protein C10orf88		GO:0042802	identical protein binding
LOC100158108	Chr14	4017286	4017585	299	-	0.188799134909629	-0.724	0.00741310241300918	-2.13	2.42838976879009	1.28	protein_coding	3' UTR	-	GeneID:100158108,Genbank:XM_021072630.1	zinc finger protein 510-like		GO:0003677,GO:0005634,GO:0006351,GO:0006355,GO:0046872	DNA binding|nucleus|transcription, DNA-templated|regulation of transcription, DNA-templated|metal ion binding
LOC100512977	Chr9	36890005	36890256	251	-	0.355631318568985	-0.449	0.0407380277804113	-1.39	1.67481297501685	0.744	protein_coding	Exon	-	GeneID:100512977,Genbank:XM_021062749.1	KDEL motif-containing protein 2		GO:0005788,GO:0006664,GO:0046527	endoplasmic reticulum lumen|glycolipid metabolic process|glucosyltransferase activity
LOC100513362	Chr6	62209766	62210367	601	-	0.268534444565851	-0.571	0.0190546071796325	-1.72	1.53261996020778	0.616	protein_coding	3' UTR	-	GeneID:100513362,Genbank:XM_005664913.3	zinc finger protein 211-like	zf-C2H2	GO:0003677,GO:0005634,GO:0006351,GO:0006355,GO:0046872	DNA binding|nucleus|transcription, DNA-templated|regulation of transcription, DNA-templated|metal ion binding	ssc05168	Herpes simplex virus 1 infection
LOC100513671	Chr8	65861939	65862087	148	-	0.328095293113119	-0.484	0.0323593656929628	-1.49	1.69231719320058	0.759	protein_coding	3' UTR	-	GeneID:100513671,Genbank:XM_021101397.1	transmembrane protease serine 11B-like protein		GO:0004252,GO:0005576,GO:0005886,GO:0005887,GO:0008236	serine-type endopeptidase activity|extracellular region|plasma membrane|integral component of plasma membrane|serine-type peptidase activity
LOC100515186	Chr2	11939892	11940040	148	-	0.379314984973682	-0.421	0.0478630092322638	-1.32	1.69701580341179	0.763	protein_coding	Exon	-	GeneID:100515186,Genbank:XM_003122687.3	olfactory receptor 4D9-like				ssc04740	Olfactory transduction
LOC100516355	Chr2	75748321	75748771	450	-	0.139636836105594	-0.855	0.00354813389233575	-2.45	0.441351498145327	-1.18	protein_coding	Exon	-	GeneID:100516355,Genbank:XM_021084161.1	zinc finger protein 77	zf-C2H2	GO:0003677,GO:0005634,GO:0006351,GO:0006355,GO:0046872	DNA binding|nucleus|transcription, DNA-templated|regulation of transcription, DNA-templated|metal ion binding	ssc05168	Herpes simplex virus 1 infection
LOC100516390	Chr10	48719057	48719956	899	-	0.00602559586074357	-2.22	3.38844156139203e-06	-5.47	1.97109867387874	0.979	protein_coding	Exon	-	GeneID:100516390,Genbank:XM_021064875.1	ankyrin repeat domain-containing protein 26		GO:0005813,GO:0045599	centrosome|negative regulation of fat cell differentiation
LOC100516455	Chr9	56334936	56335187	251	-	0.162181009735893	-0.79	0.00537031796370253	-2.27	2.28152743173685	1.19	protein_coding	3' UTR	-	GeneID:100516455,Genbank:XM_021063142.1	uncharacterized LOC100516455
LOC100516665	Chr2	143002934	143003134	200	+	0.378442584717093	-0.422	0.0478630092322638	-1.32	1.72787637480055	0.789	protein_coding	5' UTR	+	GeneID:100516665,Genbank:XM_021084926.1	protocadherin gamma-A5		GO:0005509,GO:0005887,GO:0007155,GO:0007156,GO:0007267,GO:0007399	calcium ion binding|integral component of plasma membrane|cell adhesion|homophilic cell adhesion via plasma membrane adhesion molecules|cell-cell signaling|nervous system development
LOC100517809	Chr2	78008796	78008945	149	+	0.142232878712282	-0.847	0.00380189396320561	-2.42	1.60213975517924	0.68	protein_coding	3' UTR	+	GeneID:100517809,Genbank:XM_013994853.2	uncharacterized LOC100517809
LOC100517973	Chr14	40949684	40949977	293	+	0.00158489319246111	-2.8	5.49540873857625e-07	-6.26	2.21913894413569	1.15	protein_coding	Exon	+	NA	NA	NA	NA	NA	NA	NA
LOC100519808	Chr18	6620758	6621607	849	+	0.36897759857015	-0.433	0.0446683592150963	-1.35	1.51466631587698	0.599	protein_coding	3' UTR	+	GeneID:100519808,Genbank:XM_021078926.1	TRPM8 channel-associated factor 1		GO:0005886	plasma membrane
LOC100519808	Chr18	6619759	6620509	750	+	0.00977237220955811	-2.01	1.09647819614319e-05	-4.96	1.74714579183339	0.805	protein_coding	3' UTR	+	GeneID:100519808,Genbank:XM_021078926.1	TRPM8 channel-associated factor 1		GO:0005886	plasma membrane
LOC100522861	Chr3	631048	634354	248	-	0.179060585403529	-0.747	0.00676082975391982	-2.17	1.71356390953714	0.777	protein_coding	3' UTR	-	GeneID:100522861,Genbank:XM_021085943.1	cytochrome c oxidase assembly protein COX19		GO:0005758,GO:0005829,GO:0009060,GO:0033617	mitochondrial intermembrane space|cytosol|aerobic respiration|mitochondrial respiratory chain complex IV assembly	ssc04714	Thermogenesis
LOC100522942	Chr9	109196862	109197112	250	-	0.0794328234724281	-1.1	0.000630957344480193	-3.2	1.80250092522166	0.85	protein_coding	5' UTR	-	GeneID:100522942,Genbank:XM_005667768.3	zinc finger protein 398	zf-C2H2	GO:0003677,GO:0005634,GO:0006351,GO:0006355,GO:0045893,GO:0046872	DNA binding|nucleus|transcription, DNA-templated|regulation of transcription, DNA-templated|positive regulation of transcription, DNA-templated|metal ion binding	ssc05168	Herpes simplex virus 1 infection
LOC100523337	Chr16	322245	322441	196	+	0.152756605823807	-0.816	0.00467735141287198	-2.33	0.420448207626857	-1.25	protein_coding	Exon	+	NA	NA	NA	NA	NA	NA	NA
LOC100524359	ChrX	114686508	114686804	296	+	0.378442584717093	-0.422	0.0467735141287198	-1.33	1.56157298521478	0.643	protein_coding	Exon	+	GeneID:100524359,Genbank:XM_003135429.4	UPF0472 protein C16orf72
LOC100525140	Chr18	48812319	48812820	499	+	0.0870963589956081	-1.06	0.00091201083935591	-3.04	1.53155799709438	0.615	protein_coding	Exon	+	GeneID:100525140,Genbank:XM_021079349.1	up-regulator of cell proliferation		GO:0005525,GO:0005634,GO:0005829,GO:0007049	GTP binding|nucleus|cytosol|cell cycle
LOC100525309	Chr14	47800676	47800827	151	+	0.181551566277314	-0.741	0.00691830970918936	-2.16	0.585199320737295	-0.773	protein_coding	Exon	+	NA	NA	NA	NA	NA	NA	NA
LOC100620238	Chr2	79493997	79494248	251	-	0.176197604641163	-0.754	0.00645654229034656	-2.19	0.366021423986406	-1.45	protein_coding	Exon	-	GeneID:100620238,Genbank:XM_021084338.1	zinc finger protein 454		GO:0003677,GO:0003700,GO:0005634,GO:0006351,GO:0006355,GO:0046872	DNA binding|DNA binding transcription factor activity|nucleus|transcription, DNA-templated|regulation of transcription, DNA-templated|metal ion binding	ssc05168	Herpes simplex virus 1 infection
LOC100624136	Chr9	115979228	115979577	349	-	0.114024978756117	-0.943	0.00186208713666287	-2.73	1.8493265562274	0.887	protein_coding	5' UTR	-	GeneID:100624136,Genbank:XM_021063653.1	ankyrin repeat domain-containing protein 45		GO:0005886,GO:0015385,GO:0015386,GO:0016021,GO:0051453,GO:0071805,GO:0098719	plasma membrane|sodium:proton antiporter activity|potassium:proton antiporter activity|integral component of membrane|regulation of intracellular pH|potassium ion transmembrane transport|sodium ion import across plasma membrane
LOC100624226	Chr14	7276324	7276474	150	-	0.258821291515309	-0.587	0.0169824365246174	-1.77	1.58337173174254	0.663	protein_coding	5' UTR	-	GeneID:100624226,Genbank:XM_005670430.3	tumor necrosis factor receptor superfamily member 10A-like		GO:0004872,GO:0005031,GO:0005622,GO:0005886,GO:0005887,GO:0006915,GO:0006919,GO:0006954,GO:0006955,GO:0007166,GO:0007250,GO:0007275,GO:0008625,GO:0009986,GO:0032496,GO:0034976,GO:0042127,GO:0042981,GO:0043123,GO:0043154,GO:0045569,GO:0050900,GO:0070059,GO:0071260,GO:0097296,GO:1902041,GO:1902042	receptor activity|tumor necrosis factor-activated receptor activity|intracellular|plasma membrane|integral component of plasma membrane|apoptotic process|activation of cysteine-type endopeptidase activity involved in apoptotic process|inflammatory response|immune response|cell surface receptor signaling pathway|activation of NF-kappaB-inducing kinase activity|multicellular organism development|ex…	ssc04060,ssc04061,ssc04115,ssc04210,ssc04217,ssc04650,ssc05132,ssc05164,ssc05417	Cytokine-cytokine receptor interaction|Viral protein interaction with cytokine and cytokine receptor|p53 signaling pathway|Apoptosis|Necroptosis|Natural killer cell mediated cytotoxicity|Salmonella infection|Influenza A|Lipid and atherosclerosis
LOC100624495	Chr6	56859097	56868736	251	-	0.362242998416699	-0.441	0.0426579518801593	-1.37	2.15845647300885	1.11	protein_coding	Exon	-	GeneID:100624495,Genbank:XM_013991866.2	zinc finger protein 677		GO:0003677,GO:0003700,GO:0005634,GO:0006351,GO:0006355,GO:0046872	DNA binding|DNA binding transcription factor activity|nucleus|transcription, DNA-templated|regulation of transcription, DNA-templated|metal ion binding	ssc05168	Herpes simplex virus 1 infection
LOC100624648	ChrY	4632856	4635555	351	+	0.0524807460249773	-1.28	0.000186208713666287	-3.73	10.9283220540352	3.45	protein_coding	Exon	+	GeneID:100624648,Genbank:XM_021080987.1	F-box-like/WD repeat-containing protein TBL1X		GO:0000122,GO:0003714,GO:0005634,GO:0005654,GO:0005876,GO:0006351,GO:0006508,GO:0007605,GO:0008013,GO:0008022,GO:0008134,GO:0016575,GO:0017053,GO:0019216,GO:0019904,GO:0042393,GO:0042802,GO:0043161,GO:0044212,GO:0045893,GO:0045944,GO:0090263	negative regulation of transcription from RNA polymerase II promoter|transcription corepressor activity|nucleus|nucleoplasm|spindle microtubule|transcription, DNA-templated|proteolysis|sensory perception of sound|beta-catenin binding|protein C-terminus binding|transcription factor binding|histone deacetylation|transcriptional repressor complex|regulation of lipid metabolic process|protein domain …	ssc04310	Wnt signaling pathway
LOC100627195	Chr9	36565718	36565919	201	-	0.132739445772974	-0.877	0.00309029543251359	-2.51	1.63920921527503	0.713	protein_coding	Exon	-	GeneID:100627195,Genbank:XM_021062741.1	protein NPAT		GO:0000083,GO:0003713,GO:0003714,GO:0005634,GO:0005654,GO:0005737,GO:0006351,GO:0008022,GO:0010468,GO:0015030,GO:0045893,GO:0047485,GO:0097504	regulation of transcription involved in G1/S transition of mitotic cell cycle|transcription coactivator activity|transcription corepressor activity|nucleus|nucleoplasm|cytoplasm|transcription, DNA-templated|protein C-terminus binding|regulation of gene expression|Cajal body|positive regulation of transcription, DNA-templated|protein N-terminus binding|Gemini of coiled bodies
LOC100627195	Chr9	36566067	36566218	151	-	0.383707245492279	-0.416	0.0489778819368446	-1.31	1.63580411711556	0.71	protein_coding	Exon	-	GeneID:100627195,Genbank:XM_021062741.1	protein NPAT		GO:0000083,GO:0003713,GO:0003714,GO:0005634,GO:0005654,GO:0005737,GO:0006351,GO:0008022,GO:0010468,GO:0015030,GO:0045893,GO:0047485,GO:0097504	regulation of transcription involved in G1/S transition of mitotic cell cycle|transcription coactivator activity|transcription corepressor activity|nucleus|nucleoplasm|cytoplasm|transcription, DNA-templated|protein C-terminus binding|regulation of gene expression|Cajal body|positive regulation of transcription, DNA-templated|protein N-terminus binding|Gemini of coiled bodies
LOC100737051	Chr5	69741484	69741685	201	+	0.261818300821899	-0.582	0.0173780082874938	-1.76	1.8251309770869	0.868	protein_coding	3' UTR	+	GeneID:100737051,Genbank:XM_021092503.1	cat eye syndrome critical region protein 2		GO:0000910,GO:0005634,GO:0006309,GO:0007010,GO:0016192,GO:0016569,GO:0021915,GO:0043044,GO:0090537,GO:0097194	cytokinesis|nucleus|apoptotic DNA fragmentation|cytoskeleton organization|vesicle-mediated transport|covalent chromatin modification|neural tube development|ATP-dependent chromatin remodeling|CERF complex|execution phase of apoptosis
LOC100738744	Chr4	99196609	99196759	150	-	0.338064836205982	-0.471	0.0354813389233576	-1.45	0.4569157251147	-1.13	protein_coding	3' UTR	-	GeneID:100738744,Genbank:XM_021089929.1	histone H2B type 2-E		GO:0000786,GO:0000788,GO:0005634,GO:0005700,GO:0006334,GO:0031492,GO:0035059,GO:0046982	nucleosome|nuclear nucleosome|nucleus|polytene chromosome|nucleosome assembly|nucleosomal DNA binding|RCAF complex|protein heterodimerization activity	ssc04613,ssc05034,ssc05203,ssc05322	Neutrophil extracellular trap formation|Alcoholism|Viral carcinogenesis|Systemic lupus erythematosus
LOC102157484	Chr13	136801440	136801691	251	-	0.362242998416699	-0.441	0.0426579518801593	-1.37	1.7739926103043	0.827	protein_coding	Exon	-	NA	NA	NA	NA	NA	NA	NA
LOC102158040	Chr14	15061574	15061723	149	+	0.0457088189614875	-1.34	0.000123026877081238	-3.91	2.84810039119414	1.51	protein_coding	Exon	+	NA	NA	NA	NA	NA	NA	NA
LOC102159054	Chr8	1382503	1382802	299	-	0.338064836205982	-0.471	0.0346736850452532	-1.46	1.61328351844425	0.69	protein_coding	Exon	-	NA	NA	NA	NA	NA	NA	NA
LOC102159681	Chr1	16841251	16841601	350	+	0.0891250938133746	-1.05	0.000954992586021436	-3.02	1.71594106085738	0.779	protein_coding	Exon	+	NA	NA	NA	NA	NA	NA	NA
LOC102160712	Chr3	127517971	127518222	251	-	0.148936107771092	-0.827	0.00446683592150963	-2.35	2.37841423000544	1.25	protein_coding	Exon	-	NA	NA	NA	NA	NA	NA	NA
LOC102161056	Chr4	127043833	127044184	351	+	0.0125892541179417	-1.9	1.73780082874938e-05	-4.76	3.2265670368885	1.69	protein_coding	Exon	+	NA	NA	NA	NA	NA	NA	NA
LOC102161909	Chr1	123461558	123462420	149	+	0.345939377826122	-0.461	0.0380189396320561	-1.42	1.77153503820472	0.825	protein_coding	Exon	+	NA	NA	NA	NA	NA	NA	NA
LOC102161970	Chr10	39878742	39878943	201	+	0.34276778654645	-0.465	0.0363078054770101	-1.44	1.63127498667802	0.706	protein_coding	5' UTR	+	GeneID:102161970,Genbank:XM_021064736.1	uncharacterized LOC102161970
LOC102162312	Chr11	51862587	51862936	349	-	0.206538015581053	-0.685	0.00933254300796992	-2.03	0.657015813574686	-0.606	protein_coding	Exon	-	NA	NA	NA	NA	NA	NA	NA
LOC102162853	Chr1	153069892	153070142	250	+	0.371535229097173	-0.43	0.0457088189614875	-1.34	2.05622765331213	1.04	protein_coding	Exon	+	NA	NA	NA	NA	NA	NA	NA
LOC102163428	Chr7	32755211	32755410	199	+	0.360578643021642	-0.443	0.0416869383470335	-1.38	2.12874036490672	1.09	protein_coding	Exon	+	NA	NA	NA	NA	NA	NA	NA
LOC102165318	Chr12	8536427	8536628	201	+	0.369828179780266	-0.432	0.0446683592150963	-1.35	0.366021423986406	-1.45	protein_coding	Exon	+	GeneID:102165318,Genbank:XM_021066709.1	uncharacterized LOC102165318
LOC102165419	Chr3	11191035	11191236	201	+	0.169433780044733	-0.771	0.00588843655355589	-2.23	5.20536742176773	2.38	protein_coding	Exon	+	NA	NA	NA	NA	NA	NA	NA
LOC102165571	Chr11	6763391	6763540	149	+	0.0851138038202376	-1.07	0.000831763771102671	-3.08	2.42838976879009	1.28	protein_coding	Exon	+	GeneID:102165571,Genbank:XM_005668309.3	formin-like protein 3
LOC102166270	Chr10	15293483	15295685	199	-	0.25822601906346	-0.588	0.0165958690743756	-1.78	0.606676780124346	-0.721	protein_coding	Exon	-	GeneID:102166270,Genbank:XM_021064450.1	putative surface protein SACOL0050
LOC102166306	Chr8	69772340	69772691	351	+	0.120781383510678	-0.918	0.00239883291901949	-2.62	0.657927262514504	-0.604	protein_coding	3' UTR	+	GeneID:102166306,Genbank:XM_005666743.2	alpha-fetoprotein-like		GO:0005615,GO:0046872	extracellular space|metal ion binding
LOC102166536	Chr5	72906913	72925442	448	-	0.124451461177138	-0.905	0.00257039578276886	-2.59	1.71000435578395	0.774	protein_coding	Exon	-	NA	NA	NA	NA	NA	NA	NA
LOC102166855	Chr8	89523968	89704888	244	+	0.213304491314658	-0.671	0.0102329299228075	-1.99	1.66901856231082	0.739	protein_coding	Exon	+	NA	NA	NA	NA	NA	NA	NA
LOC102167065	Chr4	110683483	110684032	549	-	0.26061535499989	-0.584	0.0173780082874938	-1.76	1.52837652076517	0.612	protein_coding	Exon	-	NA	NA	NA	NA	NA	NA	NA
LOC102167078	Chr8	135119446	135119646	200	-	0.373250157795721	-0.428	0.0457088189614875	-1.34	1.81252387653467	0.858	protein_coding	Exon	-	NA	NA	NA	NA	NA	NA	NA
LOC102168077	Chr6	441110	441408	298	+	0.287739841473567	-0.541	0.0223872113856834	-1.65	2.2657677705916	1.18	protein_coding	Exon	+	NA	NA	NA	NA	NA	NA	NA
LOC106504949	Chr9	70193622	70307397	200	-	0.208449088309729	-0.681	0.00954992586021436	-2.02	0.579949827252717	-0.786	protein_coding	Exon	-	NA	NA	NA	NA	NA	NA	NA
LOC106505390	Chr4	130696303	130696503	200	-	0.266685866452148	-0.574	0.0186208713666287	-1.73	0.318640156829816	-1.65	protein_coding	Exon	-	NA	NA	NA	NA	NA	NA	NA
LOC106505568	Chr13	23844006	23846299	146	+	0.175792361395869	-0.755	0.00645654229034656	-2.19	3.70635224756148	1.89	protein_coding	Exon	+	NA	NA	NA	NA	NA	NA	NA
LOC106505804	Chr13	146754345	146754546	201	-	0.365594791613125	-0.437	0.0436515832240166	-1.36	1.7111900513652	0.775	protein_coding	Exon	-	GeneID:106505804,Genbank:XM_021069824.1	uncharacterized LOC106505804		GO:0003677,GO:0003723,GO:0003887,GO:0003964,GO:0004190,GO:0004523,GO:0006310,GO:0015074,GO:0016020,GO:0019013,GO:0020002,GO:0039660,GO:0044185,GO:0044826,GO:0046718,GO:0046872,GO:0072494,GO:0075713	DNA binding|RNA binding|DNA-directed DNA polymerase activity|RNA-directed DNA polymerase activity|aspartic-type endopeptidase activity|RNA-DNA hybrid ribonuclease activity|DNA recombination|DNA integration|membrane|viral nucleocapsid|host cell plasma membrane|structural constituent of virion|host cell late endosome membrane|viral genome integration into host DNA|viral entry into host cell|metal i…
LOC106505804	Chr13	146755994	146756145	151	-	0.325836701002009	-0.487	0.0316227766016838	-1.5	6.27667278317401	2.65	protein_coding	Exon	-	GeneID:106505804,Genbank:XM_021069824.1	uncharacterized LOC106505804		GO:0003677,GO:0003723,GO:0003887,GO:0003964,GO:0004190,GO:0004523,GO:0006310,GO:0015074,GO:0016020,GO:0019013,GO:0020002,GO:0039660,GO:0044185,GO:0044826,GO:0046718,GO:0046872,GO:0072494,GO:0075713	DNA binding|RNA binding|DNA-directed DNA polymerase activity|RNA-directed DNA polymerase activity|aspartic-type endopeptidase activity|RNA-DNA hybrid ribonuclease activity|DNA recombination|DNA integration|membrane|viral nucleocapsid|host cell plasma membrane|structural constituent of virion|host cell late endosome membrane|viral genome integration into host DNA|viral entry into host cell|metal i…
LOC106507220	Chr5	30226590	30226841	251	-	0.255270130266125	-0.593	0.0158489319246111	-1.8	4.69133979692752	2.23	protein_coding	Exon	-	NA	NA	NA	NA	NA	NA	NA
LOC106507601	Chr6	50504690	50504888	198	+	0.378442584717093	-0.422	0.0478630092322638	-1.32	0.479632059662632	-1.06	protein_coding	5' UTR	+	GeneID:106507601,Genbank:XM_021094483.1	uncharacterized LOC106507601
LOC106508141	Chr15	140123403	140123553	150	-	0.377572190925416	-0.423	0.0467735141287198	-1.33	0.463294030945185	-1.11	protein_coding	Exon	-	NA	NA	NA	NA	NA	NA	NA
LOC106509647	Chr3	8494762	8495062	300	-	0.0933254300796991	-1.03	0.00109647819614319	-2.96	1.76540599258131	0.82	protein_coding	Exon	-	NA	NA	NA	NA	NA	NA	NA
LOC106509841	Chr3	97273888	97274189	301	+	0.233883723865935	-0.631	0.0128824955169313	-1.89	1.62788637014087	0.703	protein_coding	Exon	+	NA	NA	NA	NA	NA	NA	NA
LOC106510284	Chr5	11516375	11523260	151	-	0.0776247116628692	-1.11	0.000588843655355589	-3.23	1.79751025322206	0.846	protein_coding	5' UTR	-	GeneID:106510284,Genbank:XM_021091543.1	apolipoprotein L3-like		GO:0004871,GO:0005319,GO:0005576,GO:0005737,GO:0006954,GO:0008289,GO:0016020,GO:0042157,GO:0043123	signal transducer activity|lipid transporter activity|extracellular region|cytoplasm|inflammatory response|lipid binding|membrane|lipoprotein metabolic process|positive regulation of I-kappaB kinase/NF-kappaB signaling
LOC106510488	Chr6	19728378	19728727	349	-	0.152756605823807	-0.816	0.00467735141287198	-2.33	1.55293775000208	0.635	protein_coding	Exon	-	NA	NA	NA	NA	NA	NA	NA
LOC106510665	Chr6	98452393	98457305	297	+	0.110662378397767	-0.956	0.00173780082874938	-2.76	2.23457427614444	1.16	protein_coding	Exon	+	NA	NA	NA	NA	NA	NA	NA
LOC110255237	Chr2	61894356	61894652	296	-	0.00416869383470336	-2.38	1.90546071796325e-06	-5.72	1.90659709057632	0.931	protein_coding	3' UTR	-	GeneID:110255237,Genbank:XM_021083604.1	cytochrome P450 4F6-like		GO:0005506,GO:0005789,GO:0006691,GO:0006954,GO:0020037,GO:0031090,GO:0070330	iron ion binding|endoplasmic reticulum membrane|leukotriene metabolic process|inflammatory response|heme binding|organelle membrane|aromatase activity
LOC110255360	Chr9	2931547	2972048	300	+	0.0177827941003892	-1.75	2.75422870333817e-05	-4.56	1.53794083127027	0.621	protein_coding	5' UTR	+	GeneID:110255360,Genbank:XM_021062326.1	interferon-induced very large GTPase 1-like		GO:0005525,GO:0005634,GO:0005829	GTP binding|nucleus|cytosol
LOC110255528	Chr9	129291392	129291641	249	-	0.322106879128343	-0.492	0.0301995172040202	-1.52	1.69701580341179	0.763	protein_coding	Exon	-	NA	NA	NA	NA	NA	NA	NA
LOC110255534	Chr9	130932348	130932499	151	+	0.18836490894898	-0.725	0.00741310241300918	-2.13	1.50003898928582	0.585	protein_coding	Exon	+	NA	NA	NA	NA	NA	NA	NA
LOC110255857	Chr11	76355253	76355603	350	-	0.0812830516164099	-1.09	0.000676082975391982	-3.17	1.74230838428451	0.801	protein_coding	Exon	-	NA	NA	NA	NA	NA	NA	NA
LOC110256155	Chr12	1669509	1669934	246	-	0.156314764264095	-0.806	0.00501187233627272	-2.3	0.646176415318746	-0.63	protein_coding	Exon	-	GeneID:110256155,Genbank:XM_021068069.1	atherin-like
LOC110256637	Chr14	112047415	112047565	150	+	0.212324446200022	-0.673	0.01	-2	2.02791895958006	1.02	protein_coding	3' UTR	+	GeneID:110256637,Genbank:XM_021072669.1	SMC5-SMC6 complex localization factor protein 2		GO:0000785,GO:0005634,GO:0006281,GO:0006974,GO:0031334,GO:0034184,GO:0035861,GO:1990166,GO:2000781	chromatin|nucleus|DNA repair|cellular response to DNA damage stimulus|positive regulation of protein complex assembly|positive regulation of maintenance of mitotic sister chromatid cohesion|site of double-strand break|protein localization to site of double-strand break|positive regulation of double-strand break repair
LOC110256758	Chr14	43122311	43122742	339	-	0.253512863049791	-0.596	0.0154881661891248	-1.81	1.55186170854971	0.634	protein_coding	Exon	-	NA	NA	NA	NA	NA	NA	NA
LOC110256758	Chr14	43121732	43121974	242	-	0.344349930763338	-0.463	0.0371535229097173	-1.43	1.59881166070494	0.677	protein_coding	Exon	-	NA	NA	NA	NA	NA	NA	NA
LOC110256841	Chr14	140632734	140632935	201	-	0.279254384123734	-0.554	0.0208929613085404	-1.68	1.69114457475503	0.758	protein_coding	3' UTR	-	GeneID:110256841,Genbank:XM_021073882.1	basic salivary proline-rich protein 2-like
LOC110257381	Chr17	62779527	62779726	199	+	0.158124803927038	-0.801	0.00512861383991365	-2.29	0.607097442197523	-0.72	protein_coding	3' UTR	+	GeneID:110257381,Genbank:XM_021077612.1	uncharacterized LOC110257381
LOC110257392	Chr17	43799451	43799702	251	-	0.0741310241300918	-1.13	0.000489778819368446	-3.31	1.8251309770869	0.868	protein_coding	3' UTR	-	GeneID:110257392,Genbank:XM_021077695.1	uncharacterized LOC110257392
LOC110257455	Chr17	28409486	28410419	298	+	0.072443596007499	-1.14	0.000457088189614875	-3.34	0.586011141837257	-0.771	protein_coding	Exon	+	NA	NA	NA	NA	NA	NA	NA
LOC110257936	ChrY	6985682	6986230	548	-	0.0588843655355589	-1.23	0.000251188643150958	-3.6	1.65404673688653	0.726	protein_coding	3' UTR	-	GeneID:110257936,Genbank:XM_021080945.1	putative GTP-binding protein 6		GO:0005525,GO:0005737,GO:0043022,GO:0046872	GTP binding|cytoplasm|ribosome binding|metal ion binding
LOC110259370	Chr2	75714217	75727922	149	-	0.301995172040202	-0.52	0.0257039578276886	-1.59	0.38156480224014	-1.39	protein_coding	5' UTR	-	GeneID:110259370,Genbank:XM_021084162.1	zinc finger protein 77-like		GO:0003677,GO:0005634,GO:0006351,GO:0006355,GO:0046872	DNA binding|nucleus|transcription, DNA-templated|regulation of transcription, DNA-templated|metal ion binding	ssc05168	Herpes simplex virus 1 infection
LOC110259509	Chr2	142121124	142121923	799	-	0.0812830516164099	-1.09	0.000676082975391982	-3.17	1.57898777340111	0.659	protein_coding	Exon	-	NA	NA	NA	NA	NA	NA	NA
LOC110260119	Chr3	49594353	49594504	151	-	0.317687407064977	-0.498	0.0295120922666639	-1.53	4.59479341998814	2.2	protein_coding	3' UTR	-	GeneID:110260119,Genbank:XM_021088392.1	protein PRRC2A-like
LOC110260612	Chr5	3442433	3442633	200	-	0.142232878712282	-0.847	0.00371535229097172	-2.43	0.569197014537439	-0.813	protein_coding	3' UTR	-	GeneID:110260612,Genbank:XM_021091383.1	uncharacterized LOC110260612
LOC110260852	Chr5	23353975	23354262	287	-	0.103514216667934	-0.985	0.00144543977074593	-2.84	2.14354692507259	1.1	protein_coding	Exon	-	NA	NA	NA	NA	NA	NA	NA
LRBA	Chr8	78627256	78631976	150	+	0.205116217882557	-0.688	0.0091201083935591	-2.04	0.579547975952228	-0.787	protein_coding	Exon	+	GeneID:100519671,Genbank:XM_021100638.1	LPS responsive beige-like anchor protein		GO:0005764,GO:0005783,GO:0005794,GO:0005886,GO:0016020,GO:0016021	lysosome|endoplasmic reticulum|Golgi apparatus|plasma membrane|membrane|integral component of membrane
LRCH3	Chr13	134538863	134539014	151	+	0.0851138038202376	-1.07	0.000851138038202377	-3.07	2.44528055538414	1.29	protein_coding	3' UTR	+	GeneID:100514426,Genbank:XM_013982361.2	leucine rich repeats and calponin homology domain containing 3		GO:0005576,GO:0005829,GO:0005886,GO:0007165	extracellular region|cytosol|plasma membrane|signal transduction
LRIG1	Chr13	48026848	48027197	349	-	0.124451461177138	-0.905	0.00251188643150958	-2.6	0.564873607285062	-0.824	protein_coding	5' UTR	-	GeneID:100521990,Genbank:XM_005669717.3	leucine rich repeats and immunoglobulin like domains 1
LRIG3	Chr5	24066959	24067210	251	-	0.0549540873857625	-1.26	0.000199526231496888	-3.7	2.01391110011344	1.01	protein_coding	3' UTR	-	GeneID:100155928,Genbank:XM_001927828.6	leucine rich repeats and immunoglobulin like domains 3		GO:0005615,GO:0005886,GO:0016021,GO:0030659,GO:0032474	extracellular space|plasma membrane|integral component of membrane|cytoplasmic vesicle membrane|otolith morphogenesis
LRRC32	Chr9	10805514	10805913	399	-	0.149968483550237	-0.824	0.00446683592150963	-2.35	0.570381857934212	-0.81	protein_coding	Exon	-	GeneID:100522452,Genbank:XM_003129671.4	leucine rich repeat containing 32		GO:0016021	integral component of membrane
LRRC8B	Chr4	127080358	127080607	249	-	0.189234361864498	-0.723	0.00758577575029184	-2.12	1.80250092522166	0.85	protein_coding	Exon	-	GeneID:100155627,Genbank:XM_013997404.2	leucine rich repeat containing 8 family member B		GO:0005225,GO:0005737,GO:0005789,GO:0005886,GO:0007165,GO:0034702,GO:0055085,GO:0098656	volume-sensitive anion channel activity|cytoplasm|endoplasmic reticulum membrane|plasma membrane|signal transduction|ion channel complex|transmembrane transport|anion transmembrane transport
LRRIQ1	Chr5	96906649	96906850	201	-	0.176197604641163	-0.754	0.00645654229034656	-2.19	0.501388217950539	-0.996	protein_coding	Exon	-	GeneID:100628126,Genbank:XM_021092787.1	leucine rich repeats and IQ motif containing 1
LRSAM1	Chr1	267988850	267995711	349	+	0.0933254300796991	-1.03	0.00114815362149688	-2.94	1.68412590721683	0.752	protein_coding	Exon	+	GeneID:100156738,Genbank:XM_013993868.2	leucine rich repeat and sterile alpha motif containing 1		GO:0000209,GO:0004842,GO:0005737,GO:0005829,GO:0005886,GO:0006914,GO:0007165,GO:0016020,GO:0030163,GO:0045806,GO:0046755,GO:0046872,GO:0051865,GO:0061630,GO:0070086,GO:1904417,GO:2000786	protein polyubiquitination|ubiquitin-protein transferase activity|cytoplasm|cytosol|plasma membrane|autophagy|signal transduction|membrane|protein catabolic process|negative regulation of endocytosis|viral budding|metal ion binding|protein autoubiquitination|ubiquitin protein ligase activity|ubiquitin-dependent endocytosis|positive regulation of xenophagy|positive regulation of autophagosome asse…
LSM11	Chr16	65589496	65589696	200	-	0.349140315478586	-0.457	0.0389045144994281	-1.41	1.71713087287551	0.78	protein_coding	3' UTR	-	GeneID:100522906,Genbank:XM_021076895.1	LSM11, U7 small nuclear RNA associated		GO:0005634,GO:0005683,GO:0005697,GO:0006398,GO:0016604,GO:0071204,GO:0071209,GO:1900087	nucleus|U7 snRNP|telomerase holoenzyme complex|mRNA 3'-end processing by stem-loop binding and cleavage|nuclear body|histone pre-mRNA 3'end processing complex|U7 snRNA binding|positive regulation of G1/S transition of mitotic cell cycle
LYN	Chr4	75793422	75793772	350	-	0.0870963589956081	-1.06	0.000891250938133746	-3.05	0.287174588749259	-1.8	protein_coding	3' UTR	-	GeneID:100152890,Genbank:XM_021089363.1	LYN proto-oncogene, Src family tyrosine kinase		GO:0001782,GO:0001817,GO:0001932,GO:0001933,GO:0001934,GO:0002223,GO:0002250,GO:0002431,GO:0002513,GO:0002553,GO:0002576,GO:0002762,GO:0002768,GO:0002774,GO:0002902,GO:0004713,GO:0004715,GO:0004716,GO:0005102,GO:0005161,GO:0005178,GO:0005524,GO:0005634,GO:0005737,GO:0005758,GO:0005794,GO:0005829,GO:0005886,GO:0005913,GO:0006468,GO:0006954,GO:0006974,GO:0006991,GO:0007165,GO:0007169,GO:0007417,GO:…	B cell homeostasis|regulation of cytokine production|regulation of protein phosphorylation|negative regulation of protein phosphorylation|positive regulation of protein phosphorylation|stimulatory C-type lectin receptor signaling pathway|adaptive immune response|Fc receptor mediated stimulatory signaling pathway|tolerance induction to self antigen|histamine secretion by mast cell|platelet degranu…	ssc04062,ssc04064,ssc04611,ssc04662,ssc04664,ssc04666,ssc04730,ssc05167,ssc05169,ssc05203,ssc05417	Chemokine signaling pathway|NF-kappa B signaling pathway|Platelet activation|B cell receptor signaling pathway|Fc epsilon RI signaling pathway|Fc gamma R-mediated phagocytosis|Long-term depression|Kaposi sarcoma-associated herpesvirus infection|Epstein-Barr virus infection|Viral carcinogenesis|Lipid and atherosclerosis
LYST	Chr14	55499654	55499904	250	+	0.136458313658892	-0.865	0.00331131121482591	-2.48	0.353553390593274	-1.5	protein_coding	Exon	+	GeneID:100049676,Genbank:XM_021073151.1	lysosomal trafficking regulator		GO:0005737,GO:0007040,GO:0015031,GO:0015630,GO:0032510,GO:0042267,GO:0043473	cytoplasm|lysosome organization|protein transport|microtubule cytoskeleton|endosome to lysosome transport via multivesicular body sorting pathway|natural killer cell mediated cytotoxicity|pigmentation
LZTS1	Chr14	4347432	4347731	299	-	0.344349930763338	-0.463	0.0371535229097173	-1.43	0.605836330215122	-0.723	protein_coding	3' UTR	-	GeneID:100155722,Genbank:XM_001925505.4	leucine zipper tumor suppressor 1
MAP3K4	Chr1	6891503	6891653	150	-	0.323593656929628	-0.49	0.0309029543251359	-1.51	1.51361679296958	0.598	protein_coding	3' UTR	-	GeneID:100154202,Genbank:XM_021086227.1	mitogen-activated protein kinase kinase kinase 4		GO:0000186,GO:0001890,GO:0004709,GO:0005524,GO:0005737,GO:0007346,GO:0010225,GO:0010468,GO:0019100,GO:0032212,GO:0035556,GO:0042981,GO:0043507,GO:0046872,GO:0048471,GO:0051973,GO:0060718,GO:1900745,GO:1904355	activation of MAPKK activity|placenta development|MAP kinase kinase kinase activity|ATP binding|cytoplasm|regulation of mitotic cell cycle|response to UV-C|regulation of gene expression|male germ-line sex determination|positive regulation of telomere maintenance via telomerase|intracellular signal transduction|regulation of apoptotic process|positive regulation of JUN kinase activity|metal ion bi…	ssc04010,ssc04912	MAPK signaling pathway|GnRH signaling pathway
2025-03-08	Chr14	90845913	90846713	151	+	0.199067333898719	-0.701	0.00851138038202377	-2.07	0.629378586752429	-0.668	protein_coding	Exon	+	GeneID:100157416,Genbank:XM_005671227.3	membrane associated ring-CH-type finger 8		GO:0002250,GO:0002495,GO:0004842,GO:0005764,GO:0005765,GO:0005768,GO:0008270,GO:0016021,GO:0030659,GO:0031901,GO:0042289,GO:0045347,GO:0061630	adaptive immune response|antigen processing and presentation of peptide antigen via MHC class II|ubiquitin-protein transferase activity|lysosome|lysosomal membrane|endosome|zinc ion binding|integral component of membrane|cytoplasmic vesicle membrane|early endosome membrane|MHC class II protein binding|negative regulation of MHC class II biosynthetic process|ubiquitin protein ligase activity
MBD1	Chr1	99904506	99906086	350	-	0.361409862639613	-0.442	0.0426579518801593	-1.37	0.657927262514504	-0.604	protein_coding	3' UTR	-	GeneID:100156150,Genbank:XM_021093125.1	methyl-CpG binding domain protein 1		GO:0003677,GO:0005634,GO:0005694,GO:0006366,GO:0008270,GO:0008327,GO:0010385,GO:0016363,GO:0016607,GO:0045892	DNA binding|nucleus|chromosome|transcription from RNA polymerase II promoter|zinc ion binding|methyl-CpG binding|double-stranded methylated DNA binding|nuclear matrix|nuclear speck|negative regulation of transcription, DNA-templated
MBD2	Chr1	103684514	103684863	349	-	0.138995263121335	-0.857	0.00346736850452532	-2.46	0.649319301364942	-0.623	protein_coding	3' UTR	-	GeneID:100511112,Genbank:XM_013992857.2	methyl-CpG binding domain protein 2	MBD
MBTPS2	ChrX	18032233	18032583	350	+	0.17298163592151	-0.762	0.00616595001861482	-2.21	2.11403608112276	1.08	protein_coding	Exon	+	GeneID:102165056,Genbank:XM_021079698.1	membrane bound transcription factor peptidase, site 2		GO:0004222,GO:0005737,GO:0008203,GO:0016021,GO:0031293,GO:0036500,GO:0046872,GO:0051091,GO:1990440	metalloendopeptidase activity|cytoplasm|cholesterol metabolic process|integral component of membrane|membrane protein intracellular domain proteolysis|ATF6-mediated unfolded protein response|metal ion binding|positive regulation of DNA binding transcription factor activity|positive regulation of transcription from RNA polymerase II promoter in response to endoplasmic reticulum stress	ssc04141	Protein processing in endoplasmic reticulum
MCAM	Chr9	46515222	46515473	251	-	0.303389118419427	-0.518	0.0257039578276886	-1.59	1.52837652076517	0.612	protein_coding	3' UTR	-	GeneID:733617,Genbank:XM_005667431.3	melanoma cell adhesion molecule
MCF2L	Chr11	78487994	78489667	450	+	0.125314117494142	-0.902	0.00263026799189538	-2.58	0.609627547038152	-0.714	protein_coding	Exon	+	GeneID:100518447,Genbank:XM_021065972.1	MCF.2 cell line derived transforming sequence like		GO:0005085,GO:0005089,GO:0005615,GO:0005737,GO:0005829,GO:0005886,GO:0007186,GO:0012505,GO:0031234,GO:0035023,GO:0035025,GO:0035091,GO:0035556,GO:0043065,GO:0051056	guanyl-nucleotide exchange factor activity|Rho guanyl-nucleotide exchange factor activity|extracellular space|cytoplasm|cytosol|plasma membrane|G-protein coupled receptor signaling pathway|endomembrane system|extrinsic component of cytoplasmic side of plasma membrane|regulation of Rho protein signal transduction|positive regulation of Rho protein signal transduction|phosphatidylinositol binding|i…
MED13	Chr12	36384357	36385529	201	+	0.0812830516164099	-1.09	0.000660693448007596	-3.18	1.87904549842802	0.91	protein_coding	Exon	+	GeneID:100628203,Genbank:XM_021067300.1	mediator complex subunit 13		GO:0001104,GO:0003712,GO:0003713,GO:0004872,GO:0005634,GO:0005654,GO:0006367,GO:0016020,GO:0016592,GO:0030374,GO:0030518,GO:0030521,GO:0042632,GO:0042809,GO:0045893,GO:0045944,GO:0046966,GO:0070328,GO:1904168	RNA polymerase II transcription cofactor activity|transcription cofactor activity|transcription coactivator activity|receptor activity|nucleus|nucleoplasm|transcription initiation from RNA polymerase II promoter|membrane|mediator complex|ligand-dependent nuclear receptor transcription coactivator activity|intracellular steroid hormone receptor signaling pathway|androgen receptor signaling pathway…	ssc04919	Thyroid hormone signaling pathway
MED14	ChrX	36369101	36371527	200	-	0.255270130266125	-0.593	0.0158489319246111	-1.8	0.659296807246183	-0.601	protein_coding	Exon	-	GeneID:100515423,Genbank:XM_021080844.1	mediator complex subunit 14		GO:0001104,GO:0003712,GO:0003713,GO:0004872,GO:0005634,GO:0005654,GO:0006357,GO:0006367,GO:0016020,GO:0016592,GO:0019827,GO:0030374,GO:0030518,GO:0030521,GO:0042809,GO:0045893,GO:0045944,GO:0070847	RNA polymerase II transcription cofactor activity|transcription cofactor activity|transcription coactivator activity|receptor activity|nucleus|nucleoplasm|regulation of transcription from RNA polymerase II promoter|transcription initiation from RNA polymerase II promoter|membrane|mediator complex|stem cell population maintenance|ligand-dependent nuclear receptor transcription coactivator activity…	ssc04919	Thyroid hormone signaling pathway
MED17	Chr9	26197409	26197559	150	+	0.117760597352081	-0.929	0.00204173794466953	-2.69	1.53155799709438	0.615	protein_coding	Exon	+	GeneID:100516331,Genbank:XM_003129786.6	mediator complex subunit 17		GO:0001104,GO:0006351,GO:0016592,GO:0019827	RNA polymerase II transcription cofactor activity|transcription, DNA-templated|mediator complex|stem cell population maintenance	ssc04919	Thyroid hormone signaling pathway
MED23	Chr1	32000542	32000793	251	+	0.236591969748576	-0.626	0.0131825673855641	-1.88	1.70172745901308	0.767	protein_coding	3' UTR	+	GeneID:100156032,Genbank:XM_021087972.1	mediator complex subunit 23		GO:0003713,GO:0005654,GO:0005667,GO:0006355,GO:0006357,GO:0006367	transcription coactivator activity|nucleoplasm|transcription factor complex|regulation of transcription, DNA-templated|regulation of transcription from RNA polymerase II promoter|transcription initiation from RNA polymerase II promoter
MEGF9	Chr1	260756629	260756880	251	-	0.145211161758774	-0.838	0.00398107170553497	-2.4	1.51781925297405	0.602	protein_coding	5' UTR	-	GeneID:100157028,Genbank:XM_005660387.3	multiple EGF like domains 9		GO:0005604,GO:0016021	basement membrane|integral component of membrane
MEGF9	Chr1	260664401	260664602	201	-	0.0478630092322638	-1.32	0.000147910838816821	-3.83	2.01391110011344	1.01	protein_coding	3' UTR	-	GeneID:100157028,Genbank:XM_005660387.3	multiple EGF like domains 9		GO:0005604,GO:0016021	basement membrane|integral component of membrane
METTL16	Chr12	48561256	48561798	150	-	0.179473362683253	-0.746	0.00676082975391982	-2.17	0.63683873766325	-0.651	protein_coding	5' UTR	-	GeneID:100512985,Genbank:XM_021067620.1	methyltransferase like 16		GO:0003723,GO:0005634,GO:0006397,GO:0008380,GO:0010608,GO:0016422,GO:0030629,GO:0035613,GO:0048024,GO:0052907,GO:0070475,GO:0120048,GO:0120049	RNA binding|nucleus|mRNA processing|RNA splicing|posttranscriptional regulation of gene expression|mRNA (2'-O-methyladenosine-N6-)-methyltransferase activity|U6 snRNA 3'-end binding|RNA stem-loop binding|regulation of mRNA splicing, via spliceosome|23S rRNA (adenine(1618)-N(6))-methyltransferase activity|rRNA base methylation|U6 snRNA (adenine-(43)-N(6))-methyltransferase activity|snRNA (adenine-…
MGA	Chr1	129594035	129594186	151	-	0.363915036127207	-0.439	0.0436515832240166	-1.36	1.7739926103043	0.827	protein_coding	3' UTR	-	GeneID:100156980,Genbank:XM_021097378.1	MGA, MAX dimerization protein		GO:0003677,GO:0003700,GO:0005654,GO:0006351,GO:0046983,GO:0070317,GO:0071339	DNA binding|DNA binding transcription factor activity|nucleoplasm|transcription, DNA-templated|protein dimerization activity|negative regulation of G0 to G1 transition|MLL1 complex
MIB1	Chr6	107040355	107040555	200	+	0.256448403651772	-0.591	0.0162181009735893	-1.79	1.59549047961807	0.674	protein_coding	3' UTR	+	GeneID:100628163,Genbank:XM_003356369.4	mindbomb E3 ubiquitin protein ligase 1		GO:0001568,GO:0001701,GO:0001756,GO:0001841,GO:0001947,GO:0004842,GO:0005737,GO:0005813,GO:0005829,GO:0005886,GO:0006897,GO:0007219,GO:0008270,GO:0014069,GO:0031410,GO:0045665,GO:0045807	blood vessel development|in utero embryonic development|somitogenesis|neural tube formation|heart looping|ubiquitin-protein transferase activity|cytoplasm|centrosome|cytosol|plasma membrane|endocytosis|Notch signaling pathway|zinc ion binding|postsynaptic density|cytoplasmic vesicle|negative regulation of neuron differentiation|positive regulation of endocytosis	ssc05417	Lipid and atherosclerosis
MICU2	Chr11	1422999	1423199	200	-	0.377572190925416	-0.423	0.0467735141287198	-1.33	0.532923368033971	-0.908	protein_coding	Exon	-	GeneID:100623901,Genbank:XM_021065452.1	mitochondrial calcium uptake 2		GO:0005509,GO:0005739,GO:0005743,GO:0005758,GO:0006851,GO:0034704,GO:0036444,GO:0046982,GO:0051560,GO:0051561,GO:0051562,GO:1990246	calcium ion binding|mitochondrion|mitochondrial inner membrane|mitochondrial intermembrane space|mitochondrial calcium ion transmembrane transport|calcium channel complex|mitochondrial calcium uptake|protein heterodimerization activity|mitochondrial calcium ion homeostasis|positive regulation of mitochondrial calcium ion concentration|negative regulation of mitochondrial calcium ion concentration…
MID1	ChrX	7239368	7239568	200	-	0.174180687339161	-0.759	0.00630957344480193	-2.2	0.466516495768404	-1.1	protein_coding	3' UTR	-	GeneID:100524415,Genbank:XM_021080489.1	midline 1		GO:0000226,GO:0005819,GO:0005829,GO:0005874,GO:0005875,GO:0007026,GO:0007389,GO:0008017,GO:0008270,GO:0016740,GO:0031625,GO:0032874,GO:0035372,GO:0042802,GO:0042803,GO:0046982,GO:0051219,GO:0060333	microtubule cytoskeleton organization|spindle|cytosol|microtubule|microtubule associated complex|negative regulation of microtubule depolymerization|pattern specification process|microtubule binding|zinc ion binding|transferase activity|ubiquitin protein ligase binding|positive regulation of stress-activated MAPK cascade|protein localization to microtubule|identical protein binding|protein homodi…	ssc04120	Ubiquitin mediated proteolysis
MKL2	Chr3	28967504	28967655	151	-	0.362242998416699	-0.441	0.0426579518801593	-1.37	1.62337916195456	0.699	protein_coding	3' UTR	-	GeneID:100626101,Genbank:XM_021086567.1	MKL1/myocardin like 2		GO:0001105,GO:0003713,GO:0005634,GO:0007517,GO:0045296,GO:0045844,GO:0045944,GO:0051145	RNA polymerase II transcription coactivator activity|transcription coactivator activity|nucleus|muscle organ development|cadherin binding|positive regulation of striated muscle tissue development|positive regulation of transcription from RNA polymerase II promoter|smooth muscle cell differentiation
MLXIP	Chr14	30578695	30578945	250	-	0.0870963589956081	-1.06	0.000933254300796991	-3.03	2.11403608112276	1.08	protein_coding	3' UTR	-	GeneID:100156510,Genbank:XM_021073760.1	MLX interacting protein	bHLH	GO:0000977,GO:0000989,GO:0001228,GO:0003700,GO:0005634,GO:0005741,GO:0045944,GO:0046983,GO:1900402	RNA polymerase II regulatory region sequence-specific DNA binding|transcription factor activity, transcription factor binding|transcriptional activator activity, RNA polymerase II transcription regulatory region sequence-specific DNA binding|DNA binding transcription factor activity|nucleus|mitochondrial outer membrane|positive regulation of transcription from RNA polymerase II promoter|protein d…	ssc04931,ssc04932	Insulin resistance|Non-alcoholic fatty liver disease
MPHOSPH9	Chr14	29689715	29715566	600	+	0.147570653327589	-0.831	0.00426579518801593	-2.37	1.62000694726409	0.696	protein_coding	Exon	+	GeneID:100522574,Genbank:XM_021074061.1	M-phase phosphoprotein 9		GO:0000139,GO:0005794,GO:0005814,GO:0016020	Golgi membrane|Golgi apparatus|centriole|membrane
MPND	Chr2	74450840	74454493	198	-	0.248313310529557	-0.605	0.0147910838816821	-1.83	0.652929893544459	-0.615	protein_coding	Exon	-	GeneID:100524132,Genbank:XM_013994766.2	MPN domain containing		GO:0008237,GO:0046872	metallopeptidase activity|metal ion binding
MPP2	Chr12	19265627	19265777	150	+	0.199067333898719	-0.701	0.00851138038202377	-2.07	0.533292890415882	-0.907	protein_coding	3' UTR	+	GeneID:100515505,Genbank:XM_021066901.1	membrane palmitoylated protein 2		GO:0005737,GO:0005856,GO:0014069,GO:0030054,GO:0030165,GO:0032590,GO:0032591,GO:0043197,GO:0043198,GO:0044325,GO:0045211,GO:0051260,GO:0060079,GO:0060291	cytoplasm|cytoskeleton|postsynaptic density|cell junction|PDZ domain binding|dendrite membrane|dendritic spine membrane|dendritic spine|dendritic shaft|ion channel binding|postsynaptic membrane|protein homooligomerization|excitatory postsynaptic potential|long-term synaptic potentiation
MTCP1	ChrX	125376881	125377230	349	-	0.12050359403718	-0.919	0.00239883291901949	-2.62	1.78138580121336	0.833	protein_coding	3' UTR	-	GeneID:100517259,Genbank:XM_021079964.1	mature T-cell proliferation 1				ssc04151	PI3K-Akt signaling pathway
MTUS1	Chr17	5451432	5451730	298	-	0.0588843655355589	-1.23	0.000281838293126446	-3.55	1.82386633103954	0.867	protein_coding	5' UTR	-	GeneID:100153650,Genbank:XM_021077995.1	microtubule associated scaffold protein 1
MUC1	Chr4	94627853	94628101	248	+	0.325087297385434	-0.488	0.0316227766016838	-1.5	0.460093825312438	-1.12	protein_coding	Exon	+	GeneID:397382,Genbank:XM_021089730.1	mucin 1, cell surface associated		GO:0005615,GO:0005634,GO:0005737,GO:0005886,GO:0007155,GO:0016021,GO:0016324	extracellular space|nucleus|cytoplasm|plasma membrane|cell adhesion|integral component of membrane|apical plasma membrane
MYH7B	Chr17	38382053	38382423	250	+	0.348337315036012	-0.458	0.0389045144994281	-1.41	1.66094004818179	0.732	protein_coding	Exon	+	GeneID:100157870,Genbank:XM_021077548.1	myosin heavy chain 7B		GO:0003774,GO:0005524,GO:0016020,GO:0032982,GO:0051015,GO:0097512	motor activity|ATP binding|membrane|myosin filament|actin filament binding|cardiac myofibril
N4BP2	Chr8	31256421	31256822	401	+	0.100925288607668	-0.996	0.00134896288259165	-2.87	2.04202425141439	1.03	protein_coding	Exon	+	GeneID:100512116,Genbank:XM_021101117.1	NEDD4 binding protein 2		GO:0004519,GO:0005524,GO:0005829,GO:0046404	endonuclease activity|ATP binding|cytosol|ATP-dependent polydeoxyribonucleotide 5'-hydroxyl-kinase activity
NCDN	Chr6	91750550	91750800	250	+	0.296483138952434	-0.528	0.0245470891568503	-1.61	0.639492790638714	-0.645	protein_coding	Exon	+	GeneID:110261145,Genbank:XM_021095914.1	neurochondrin		GO:0005829,GO:0030425,GO:0031175,GO:0043025,GO:0045453	cytosol|dendrite|neuron projection development|neuronal cell body|bone resorption
NCOA7	Chr1	37045792	37046564	449	-	0.231206479017559	-0.636	0.0123026877081238	-1.91	1.64148	0.715	protein_coding	3' UTR	-	GeneID:100157226,Genbank:XM_005659211.3	nuclear receptor coactivator 7		GO:0005622,GO:0005634,GO:0006351,GO:0030374,GO:0035257,GO:0045944,GO:1902083,GO:1903204	intracellular|nucleus|transcription, DNA-templated|ligand-dependent nuclear receptor transcription coactivator activity|nuclear hormone receptor binding|positive regulation of transcription from RNA polymerase II promoter|negative regulation of peptidyl-cysteine S-nitrosylation|negative regulation of oxidative stress-induced neuron death	ssc04142	Lysosome
NDUFAF6	Chr4	41633650	41643348	200	-	0.268534444565851	-0.571	0.0186208713666287	-1.73	1.78880980356521	0.839	protein_coding	Exon	-	GeneID:100152224,Genbank:XM_001925041.6	NADH:ubiquinone oxidoreductase complex assembly factor 6		GO:0005739,GO:0005743,GO:0009058,GO:0016740,GO:0032981	mitochondrion|mitochondrial inner membrane|biosynthetic process|transferase activity|mitochondrial respiratory chain complex I assembly	ssc04714	Thermogenesis
NEDD4	Chr1	116051319	116056863	351	+	0.142560759360219	-0.846	0.0038904514499428	-2.41	1.66324419674981	0.734	protein_coding	Exon	+	GeneID:100514504,Genbank:XM_021094888.1	neural precursor cell expressed, developmentally down-regulated 4, E3 ubiquitin protein ligase		GO:0000151,GO:0000785,GO:0002250,GO:0003151,GO:0003197,GO:0005737,GO:0005794,GO:0005829,GO:0005886,GO:0005938,GO:0006513,GO:0006622,GO:0007041,GO:0007528,GO:0010766,GO:0010768,GO:0014068,GO:0016241,GO:0016327,GO:0016567,GO:0019089,GO:0019871,GO:0019904,GO:0030948,GO:0031175,GO:0031623,GO:0031698,GO:0032801,GO:0034644,GO:0034765,GO:0035255,GO:0042110,GO:0042391,GO:0042787,GO:0042921,GO:0043130,GO:…	ubiquitin ligase complex|chromatin|adaptive immune response|outflow tract morphogenesis|endocardial cushion development|cytoplasm|Golgi apparatus|cytosol|plasma membrane|cell cortex|protein monoubiquitination|protein targeting to lysosome|lysosomal transport|neuromuscular junction development|negative regulation of sodium ion transport|negative regulation of transcription from RNA polymerase II p…	ssc04120,ssc04144,ssc04530,ssc05169	Ubiquitin mediated proteolysis|Endocytosis|Tight junction|Epstein-Barr virus infection
NEDD4	Chr1	116027289	116036021	201	+	0.164058977319954	-0.785	0.00549540873857625	-2.26	1.74835724082075	0.806	protein_coding	Exon	+	GeneID:100514504,Genbank:XM_021094888.1	neural precursor cell expressed, developmentally down-regulated 4, E3 ubiquitin protein ligase		GO:0000151,GO:0000785,GO:0002250,GO:0003151,GO:0003197,GO:0005737,GO:0005794,GO:0005829,GO:0005886,GO:0005938,GO:0006513,GO:0006622,GO:0007041,GO:0007528,GO:0010766,GO:0010768,GO:0014068,GO:0016241,GO:0016327,GO:0016567,GO:0019089,GO:0019871,GO:0019904,GO:0030948,GO:0031175,GO:0031623,GO:0031698,GO:0032801,GO:0034644,GO:0034765,GO:0035255,GO:0042110,GO:0042391,GO:0042787,GO:0042921,GO:0043130,GO:…	ubiquitin ligase complex|chromatin|adaptive immune response|outflow tract morphogenesis|endocardial cushion development|cytoplasm|Golgi apparatus|cytosol|plasma membrane|cell cortex|protein monoubiquitination|protein targeting to lysosome|lysosomal transport|neuromuscular junction development|negative regulation of sodium ion transport|negative regulation of transcription from RNA polymerase II p…	ssc04120,ssc04144,ssc04530,ssc05169	Ubiquitin mediated proteolysis|Endocytosis|Tight junction|Epstein-Barr virus infection
NEK1	Chr14	20260252	20270786	300	+	0.182810021614274	-0.738	0.00707945784384138	-2.15	1.76785506212734	0.822	protein_coding	Exon	+	GeneID:100520589,Genbank:XM_013982714.2	NIMA related kinase 1		GO:0000242,GO:0004672,GO:0004674,GO:0004713,GO:0005524,GO:0005634,GO:0005737,GO:0005813,GO:0006468,GO:0007049,GO:0007346,GO:0016301,GO:0023014,GO:0031098,GO:0032147,GO:0042769,GO:0042981,GO:0046872,GO:0051301,GO:0060271,GO:0071889	pericentriolar material|protein kinase activity|protein serine/threonine kinase activity|protein tyrosine kinase activity|ATP binding|nucleus|cytoplasm|centrosome|protein phosphorylation|cell cycle|regulation of mitotic cell cycle|kinase activity|signal transduction by protein phosphorylation|stress-activated protein kinase signaling cascade|activation of protein kinase activity|DNA damage respon…
NEPRO	Chr13	146909133	146910971	299	+	0.143548943335366	-0.843	0.0038904514499428	-2.41	1.67481297501685	0.744	protein_coding	Exon	+	GeneID:100515449,Genbank:XM_003132674.4	nucleolus and neural progenitor protein		GO:0005634,GO:0005730,GO:0045665,GO:0045747	nucleus|nucleolus|negative regulation of neuron differentiation|positive regulation of Notch signaling pathway
NEU3	Chr9	9329534	9330035	501	+	0.335737614242955	-0.474	0.0346736850452532	-1.46	0.56330961424864	-0.828	protein_coding	3' UTR	+	GeneID:100739223,Genbank:XM_003482565.4	neuraminidase 3		GO:0005737,GO:0005886,GO:0006689,GO:0009313,GO:0043231,GO:0052794,GO:0052795,GO:0052796	cytoplasm|plasma membrane|ganglioside catabolic process|oligosaccharide catabolic process|intracellular membrane-bounded organelle|exo-alpha-(2->3)-sialidase activity|exo-alpha-(2->6)-sialidase activity|exo-alpha-(2->8)-sialidase activity	ssc00511,ssc00600	Other glycan degradation|Sphingolipid metabolism
NEURL4	Chr12	52672420	52672680	150	-	0.0776247116628692	-1.11	0.000575439937337157	-3.24	0.496546247718518	-1.01	protein_coding	Exon	-	GeneID:100625193,Genbank:XM_021067813.1	neuralized E3 ubiquitin protein ligase 4		GO:0005814	centriole
NEXN	Chr6	135317144	135317345	201	-	0.324339617349349	-0.489	0.0309029543251359	-1.51	1.91852823865053	0.94	protein_coding	3' UTR	-	GeneID:100510913,Genbank:XM_021096442.1	nexilin F-actin binding protein		GO:0005856,GO:0005925,GO:0008307,GO:0030018,GO:0030334,GO:0048739,GO:0051015,GO:0051493	cytoskeleton|focal adhesion|structural constituent of muscle|Z disc|regulation of cell migration|cardiac muscle fiber development|actin filament binding|regulation of cytoskeleton organization
NFATC3	Chr6	28712600	28737005	251	+	0.0776247116628692	-1.11	0.000602559586074357	-3.22	0.577142708758419	-0.793	protein_coding	Exon	+	GeneID:100739450,Genbank:XM_021094122.1	nuclear factor of activated T-cells 3		GO:0000978,GO:0001077,GO:0001227,GO:0005634,GO:0005654,GO:0005737,GO:0005829,GO:0006357,GO:0006366,GO:0006954,GO:0038095,GO:0045944,GO:1902894	RNA polymerase II proximal promoter sequence-specific DNA binding|transcriptional activator activity, RNA polymerase II proximal promoter sequence-specific DNA binding|transcriptional repressor activity, RNA polymerase II transcription regulatory region sequence-specific DNA binding|nucleus|nucleoplasm|cytoplasm|cytosol|regulation of transcription from RNA polymerase II promoter|transcription fro…	ssc04010,ssc04022,ssc04218,ssc04310,ssc04360,ssc04625,ssc04658,ssc04659,ssc04660,ssc04662,ssc04921,ssc05135,ssc05161,ssc05163,ssc05166,ssc05167,ssc05170,ssc05235,ssc05417	MAPK signaling pathway|cGMP-PKG signaling pathway|Cellular senescence|Wnt signaling pathway|Axon guidance|C-type lectin receptor signaling pathway|Th1 and Th2 cell differentiation|Th17 cell differentiation|T cell receptor signaling pathway|B cell receptor signaling pathway|Oxytocin signaling pathway|Yersinia infection|Hepatitis B|Human cytomegalovirus infection|Human T-cell leukemia virus 1 infec…
NFXL1	Chr8	37815519	37815919	400	-	0.294442163379876	-0.531	0.0239883291901949	-1.62	1.59328019257117	0.672	protein_coding	3' UTR	-	GeneID:100518499,Genbank:XM_021100578.1	nuclear transcription factor, X-box binding like 1		GO:0000977,GO:0001078,GO:0005634,GO:0006366,GO:0008270,GO:0016020,GO:0016021	RNA polymerase II regulatory region sequence-specific DNA binding|transcriptional repressor activity, RNA polymerase II proximal promoter sequence-specific DNA binding|nucleus|transcription from RNA polymerase II promoter|zinc ion binding|membrane|integral component of membrane
NIM1K	Chr16	27929530	27929776	246	+	0.276057785622035	-0.559	0.0199526231496888	-1.7	0.610050255136112	-0.713	protein_coding	Exon	+	GeneID:100524404,Genbank:XM_021077039.1	NIM1 serine/threonine protein kinase		GO:0000287,GO:0004674,GO:0005524,GO:0005634,GO:0005737,GO:0006468,GO:0035556	magnesium ion binding|protein serine/threonine kinase activity|ATP binding|nucleus|cytoplasm|protein phosphorylation|intracellular signal transduction
NIN	Chr1	180481317	180481468	151	-	0.321366	-0.493	3.019952e-02	-1.52	2.08493	1.06	protein_coding	stop codon	-	GeneID:100157402,Genbank:XM_021101674.1	ninein
NIN	Chr1	180525928	180529659	301	-	0.208449088309729	-0.681	0.00954992586021436	-2.02	1.51676754537444	0.601	protein_coding	Exon	-	GeneID:100157402,Genbank:XM_021101674.1	ninein
NKTR	Chr13	26171018	26173402	150	+	0.357272838151929	-0.447	0.0407380277804113	-1.39	1.50524674741107	0.59	protein_coding	3' UTR	+	GeneID:100523331,Genbank:XM_005669406.3	natural killer cell triggering receptor		GO:0003755,GO:0005654,GO:0005739,GO:0005829,GO:0005886,GO:0006457,GO:0016018	peptidyl-prolyl cis-trans isomerase activity|nucleoplasm|mitochondrion|cytosol|plasma membrane|protein folding|cyclosporin A binding
NLRP12L	ChrX	88446293	88446444	151	+	0.176197604641163	-0.754	0.00645654229034656	-2.19	1.79502010133452	0.844	protein_coding	3' UTR	+	GeneID:102162088,Genbank:XM_021079745.1	NACHT, LRR and PYD domains-containing protein 3		GO:0005524,GO:0005737,GO:0006919,GO:0007165,GO:0008588,GO:0008656,GO:0009968,GO:0031953,GO:0032088,GO:0036336,GO:0043122,GO:0043124,GO:0043281,GO:0045345,GO:0045381,GO:0045409,GO:0045751,GO:0050710,GO:0050711,GO:0050718,GO:0050728,GO:0050729,GO:0070373,GO:0071345,GO:1901223	ATP binding|cytoplasm|activation of cysteine-type endopeptidase activity involved in apoptotic process|signal transduction|release of cytoplasmic sequestered NF-kappaB|cysteine-type endopeptidase activator activity involved in apoptotic process|negative regulation of signal transduction|negative regulation of protein autophosphorylation|negative regulation of NF-kappaB transcription factor activi…
NOL11	Chr12	14058071	14058371	300	+	0.211348903983665	-0.675	0.01	-2	1.55509207176512	0.637	protein_coding	3' UTR	+	GeneID:106504086,Genbank:XM_003131277.5	nucleolar protein 11		GO:0005730,GO:0006351,GO:0030490,GO:0034455,GO:1901838	nucleolus|transcription, DNA-templated|maturation of SSU-rRNA|t-UTP complex|positive regulation of transcription of nuclear large rRNA transcript from RNA polymerase I promoter
NSUN4	Chr6	165114524	165118837	349	-	0.147570653327589	-0.831	0.00426579518801593	-2.37	1.61216566298594	0.689	protein_coding	Exon	-	GeneID:100524686,Genbank:XM_003128022.4	NOP2/Sun RNA methyltransferase family member 4		GO:0005762,GO:0008168,GO:0031167,GO:0042256,GO:0070131,GO:0070181	mitochondrial large ribosomal subunit|methyltransferase activity|rRNA methylation|mature ribosome assembly|positive regulation of mitochondrial translation|small ribosomal subunit rRNA binding
NTN4	Chr5	87770664	87773968	151	+	0.281838293126445	-0.55	0.0208929613085404	-1.68	0.435275281648062	-1.2	protein_coding	Exon	+	GeneID:100516554,Genbank:XM_021092743.1	netrin 4		GO:0005604,GO:0005886,GO:0016322,GO:0043237,GO:0060668	basement membrane|plasma membrane|neuron remodeling|laminin-1 binding|regulation of branching involved in salivary gland morphogenesis by extracellular matrix-epithelial cell signaling	ssc04360	Axon guidance
NTN4	Chr5	87776514	87783510	249	+	0.283139199579938	-0.548	0.0213796208950223	-1.67	1.88165221502758	0.912	protein_coding	3' UTR	+	GeneID:100516554,Genbank:XM_021092743.1	netrin 4		GO:0005604,GO:0005886,GO:0016322,GO:0043237,GO:0060668	basement membrane|plasma membrane|neuron remodeling|laminin-1 binding|regulation of branching involved in salivary gland morphogenesis by extracellular matrix-epithelial cell signaling	ssc04360	Axon guidance
NUDT15	Chr11	19573659	19577917	250	-	0.281190083039894	-0.551	0.0208929613085404	-1.68	1.50107909751437	0.586	protein_coding	Exon	-	GeneID:100621855,Genbank:XM_013978735.2	nudix hydrolase 15		GO:0000278,GO:0005829,GO:0006195,GO:0006203,GO:0008413,GO:0017110,GO:0034656,GO:0035529,GO:0035539,GO:0042262,GO:0042738,GO:0046872,GO:0047429,GO:0061136,GO:1901292	mitotic cell cycle|cytosol|purine nucleotide catabolic process|dGTP catabolic process|8-oxo-7,8-dihydroguanosine triphosphate pyrophosphatase activity|nucleoside-diphosphatase activity|nucleobase-containing small molecule catabolic process|NADH pyrophosphatase activity|8-oxo-7,8-dihydrodeoxyguanosine triphosphate pyrophosphatase activity|DNA protection|exogenous drug catabolic process|metal ion b…
NUDT19	Chr6	42582777	42583275	498	+	0.351560440528298	-0.454	0.0398107170553497	-1.4	1.59881166070494	0.677	protein_coding	3' UTR	+	GeneID:100524317,Genbank:XM_021094273.1	nudix hydrolase 19		GO:0005102,GO:0005739,GO:0005782,GO:0009062,GO:0046872,GO:0047617	receptor binding|mitochondrion|peroxisomal matrix|fatty acid catabolic process|metal ion binding|acyl-CoA hydrolase activity	ssc04146	Peroxisome
NUDT4	Chr5	89714807	89714957	150	-	0.240990542868659	-0.618	0.0138038426460288	-1.86	1.63353798222005	0.708	protein_coding	3' UTR	-	GeneID:100519192,Genbank:XM_003126721.5	nudix hydrolase 4		GO:0005737,GO:0008486,GO:0030515,GO:0046872,GO:0052840,GO:0052843,GO:0052844,GO:0052845,GO:0052846,GO:0052847,GO:0052848	cytoplasm|diphosphoinositol-polyphosphate diphosphatase activity|snoRNA binding|metal ion binding|inositol diphosphate tetrakisphosphate diphosphatase activity|inositol-1-diphosphate-2,3,4,5,6-pentakisphosphate diphosphatase activity|inositol-3-diphosphate-1,2,4,5,6-pentakisphosphate diphosphatase activity|inositol-5-diphosphate-1,2,3,4,6-pentakisphosphate diphosphatase activity|inositol-1,5-bisd…
NUDT6	Chr8	101301263	101301414	151	+	0.378442584717093	-0.422	0.0478630092322638	-1.32	2.58470566127498	1.37	protein_coding	Exon	+	GeneID:100519612,Genbank:XM_005666889.3	nudix hydrolase 6
NUP133	Chr14	60395152	60398819	150	+	0.240990542868659	-0.618	0.0138038426460288	-1.86	1.54971186191834	0.632	protein_coding	Exon	+	GeneID:100153047,Genbank:XM_001928164.7	nucleoporin 133		GO:0000777,GO:0000972,GO:0005487,GO:0005635,GO:0005643,GO:0005829,GO:0006110,GO:0006325,GO:0006355,GO:0006406,GO:0006409,GO:0006606,GO:0006999,GO:0007062,GO:0007077,GO:0016020,GO:0016032,GO:0016925,GO:0017056,GO:0019083,GO:0021915,GO:0022008,GO:0031080,GO:0031081,GO:0031965,GO:0043657,GO:0048339,GO:0060964,GO:0061053,GO:0075733,GO:1900034	condensed chromosome kinetochore|transcription-dependent tethering of RNA polymerase II gene DNA at nuclear periphery|nucleocytoplasmic transporter activity|nuclear envelope|nuclear pore|cytosol|regulation of glycolytic process|chromatin organization|regulation of transcription, DNA-templated|mRNA export from nucleus|tRNA export from nucleus|protein import into nucleus|nuclear pore organization|s…	ssc03013,ssc05014	Nucleocytoplasmic transport|Amyotrophic lateral sclerosis
NUSAP1	Chr1	130036934	130037084	150	-	0.331131121482591	-0.48	0.0331131121482591	-1.48	0.38958228983025	-1.36	protein_coding	5' UTR	-	GeneID:106509022,Genbank:XM_021097458.1	nucleolar and spindle associated protein 1		GO:0000281,GO:0003677,GO:0005694,GO:0005730,GO:0005737,GO:0005876,GO:0007076,GO:0008017,GO:0040001,GO:0045840	mitotic cytokinesis|DNA binding|chromosome|nucleolus|cytoplasm|spindle microtubule|mitotic chromosome condensation|microtubule binding|establishment of mitotic spindle localization|positive regulation of mitotic nuclear division
OBSCN	Chr2	51363370	51370120	151	+	0.356451133426244	-0.448	0.0407380277804113	-1.39	0.486327473706143	-1.04	protein_coding	Exon	+	GeneID:102157525,Genbank:XM_021083345.1	obscurin, cytoskeletal calmodulin and titin-interacting RhoGEF		GO:0004672,GO:0004674,GO:0005089,GO:0005516,GO:0005524,GO:0005615,GO:0005829,GO:0005863,GO:0005886,GO:0006468,GO:0007275,GO:0014704,GO:0016604,GO:0030018,GO:0030154,GO:0030506,GO:0031430,GO:0031432,GO:0035023,GO:0042383,GO:0045296,GO:0046777,GO:0046872	protein kinase activity|protein serine/threonine kinase activity|Rho guanyl-nucleotide exchange factor activity|calmodulin binding|ATP binding|extracellular space|cytosol|striated muscle myosin thick filament|plasma membrane|protein phosphorylation|multicellular organism development|intercalated disc|nuclear body|Z disc|cell differentiation|ankyrin binding|M band|titin binding|regulation of Rho p…
OIP5	Chr1	130047734	130047934	200	+	0.257632115700258	-0.589	0.0165958690743756	-1.78	2.49666109780322	1.32	protein_coding	3' UTR	+	GeneID:100516409,Genbank:XM_003121583.5	Opa interacting protein 5		GO:0000775,GO:0000785,GO:0005634,GO:0005654,GO:0005829,GO:0007049,GO:0007059,GO:0007154,GO:0010369,GO:0015030,GO:0016607,GO:0034080,GO:0042802,GO:0046872,GO:0051301	chromosome, centromeric region|chromatin|nucleus|nucleoplasm|cytosol|cell cycle|chromosome segregation|cell communication|chromocenter|Cajal body|nuclear speck|CENP-A containing nucleosome assembly|identical protein binding|metal ion binding|cell division
OPA3	Chr6	51918946	51919392	446	-	0.119949930314938	-0.921	0.00234422881531992	-2.63	1.88034840501825	0.911	protein_coding	3' UTR	-	GeneID:106508274,Genbank:XM_021094569.1	OPA3, outer mitochondrial membrane lipid metabolism regulator		GO:0005739,GO:0007601,GO:0019216,GO:0040007,GO:0050896,GO:0050905,GO:0070584	mitochondrion|visual perception|regulation of lipid metabolic process|growth|response to stimulus|neuromuscular process|mitochondrion morphogenesis
ORAOV1	Chr2	3613482	3613997	247	+	0.271019163189084	-0.567	0.0194984459975805	-1.71	1.58337173174254	0.663	protein_coding	3' UTR	+	GeneID:100518766,Genbank:XM_021082685.1	oral cancer overexpressed 1
ORC2	Chr15	104614062	104614261	199	-	0.311171633710602	-0.507	0.0275422870333817	-1.56	1.5965967727133	0.675	protein_coding	3' UTR	-	GeneID:106510112,Genbank:XM_021074955.1	origin recognition complex subunit 2				ssc04110	Cell cycle
ORMDL1	Chr15	94375233	94377282	148	-	0.224905460583578	-0.648	0.0114815362149688	-1.94	1.72189837667781	0.784	protein_coding	5' UTR	-	GeneID:100155491,Genbank:XM_001926349.6	ORMDL sphingolipid biosynthesis regulator 1		GO:0005783,GO:0005789,GO:0006672,GO:0016021,GO:0035339,GO:0090156,GO:1900060	endoplasmic reticulum|endoplasmic reticulum membrane|ceramide metabolic process|integral component of membrane|SPOTS complex|cellular sphingolipid homeostasis|negative regulation of ceramide biosynthetic process
OSBP	Chr2	11885686	11891301	199	+	0.0489778819368446	-1.31	0.000158489319246111	-3.8	1.65863909162888	0.73	protein_coding	Exon	+	GeneID:100515007,Genbank:XM_021082995.1	oxysterol binding protein		GO:0000139,GO:0005634,GO:0005654,GO:0005730,GO:0005737,GO:0005789,GO:0005794,GO:0005829,GO:0006699,GO:0008142,GO:0015248,GO:0015918,GO:0016020,GO:0019904,GO:0030054,GO:0044128,GO:0048471,GO:0070273	Golgi membrane|nucleus|nucleoplasm|nucleolus|cytoplasm|endoplasmic reticulum membrane|Golgi apparatus|cytosol|bile acid biosynthetic process|oxysterol binding|sterol transporter activity|sterol transport|membrane|protein domain specific binding|cell junction|positive regulation of growth of symbiont in host|perinuclear region of cytoplasm|phosphatidylinositol-4-phosphate binding
OSBPL11	Chr13	134776236	134778611	349	+	0.153815464030303	-0.813	0.00478630092322639	-2.32	1.55293775000208	0.635	protein_coding	Exon	+	GeneID:100623596,Genbank:XM_021070201.1	oxysterol binding protein like 11		GO:0005654,GO:0005794,GO:0006869,GO:0008289,GO:0010890,GO:0031902,GO:0045444	nucleoplasm|Golgi apparatus|lipid transport|lipid binding|positive regulation of sequestering of triglyceride|late endosome membrane|fat cell differentiation
OSBPL8	Chr5	39612859	39633534	351	-	0.142560759360219	-0.846	0.00380189396320561	-2.42	1.53368265967309	0.617	protein_coding	Exon	-	GeneID:100525288,Genbank:XM_013988326.2	oxysterol binding protein like 8		GO:0001786,GO:0005548,GO:0005783,GO:0005789,GO:0005829,GO:0010891,GO:0015485,GO:0015914,GO:0016020,GO:0016021,GO:0030336,GO:0031965,GO:0032148,GO:0032541,GO:0036150,GO:0045444,GO:0046628,GO:0051897,GO:0070273,GO:0090204,GO:2001275	phosphatidylserine binding|phospholipid transporter activity|endoplasmic reticulum|endoplasmic reticulum membrane|cytosol|negative regulation of sequestering of triglyceride|cholesterol binding|phospholipid transport|membrane|integral component of membrane|negative regulation of cell migration|nuclear membrane|activation of protein kinase B activity|cortical endoplasmic reticulum|phosphatidylseri…
OSGEPL1	Chr15	94334454	94334604	150	-	0.290402265446445	-0.537	0.0229086765276777	-1.64	2.31337636781057	1.21	protein_coding	3' UTR	-	GeneID:100156698,Genbank:XM_021075404.1	O-sialoglycoprotein endopeptidase like 1		GO:0000408,GO:0002949,GO:0004222,GO:0005739,GO:0046872,GO:0061711	EKC/KEOPS complex|tRNA threonylcarbamoyladenosine modification|metalloendopeptidase activity|mitochondrion|metal ion binding|N(6)-L-threonylcarbamoyladenine synthase
OSGIN1	Chr6	4643210	4643410	200	-	0.254097270554931	-0.595	0.0158489319246111	-1.8	1.77276339838973	0.826	protein_coding	Exon	-	GeneID:110260904,Genbank:XM_021093739.1	oxidative stress induced growth inhibitor 1		GO:0007275,GO:0008083,GO:0030154,GO:0030308,GO:0043065	multicellular organism development|growth factor activity|cell differentiation|negative regulation of cell growth|positive regulation of apoptotic process
OVOL2	Chr17	26418181	26418327	146	-	0.256448403651772	-0.591	0.0162181009735893	-1.79	2.2657677705916	1.18	protein_coding	Exon	-	GeneID:100526083,Genbank:XM_021077829.1	ovo like zinc finger 2		GO:0000981,GO:0001228,GO:0001525,GO:0001755,GO:0001842,GO:0001947,GO:0003677,GO:0003682,GO:0005634,GO:0009913,GO:0009953,GO:0010719,GO:0010837,GO:0010944,GO:0044212,GO:0045617,GO:0045618,GO:0045746,GO:0045892,GO:0046872,GO:0048557,GO:0051726,GO:0060214,GO:0060347,GO:0060716,GO:2000647	RNA polymerase II transcription factor activity, sequence-specific DNA binding|transcriptional activator activity, RNA polymerase II transcription regulatory region sequence-specific DNA binding|angiogenesis|neural crest cell migration|neural fold formation|heart looping|DNA binding|chromatin binding|nucleus|epidermal cell differentiation|dorsal/ventral pattern formation|negative regulation of ep…
PAK3	ChrX	91237697	91237848	151	+	0.383707245492279	-0.416	0.0489778819368446	-1.31	1.90000076574977	0.926	protein_coding	3' UTR	+	GeneID:100624533,Genbank:XM_021080688.1	p21 (RAC1) activated kinase 3		GO:0004672,GO:0004674,GO:0004708,GO:0005524,GO:0005768,GO:0006468,GO:0007266,GO:0007346,GO:0007409,GO:0010763,GO:0010975,GO:0016358,GO:0017048,GO:0017124,GO:0023014,GO:0030833,GO:0031098,GO:0032147,GO:0032956,GO:0035556,GO:0043408,GO:0043525,GO:0046872,GO:0048365,GO:0050770,GO:0051020,GO:0060996,GO:0060997,GO:0061003,GO:0071407,GO:2000573	protein kinase activity|protein serine/threonine kinase activity|MAP kinase kinase activity|ATP binding|endosome|protein phosphorylation|Rho protein signal transduction|regulation of mitotic cell cycle|axonogenesis|positive regulation of fibroblast migration|regulation of neuron projection development|dendrite development|Rho GTPase binding|SH3 domain binding|signal transduction by protein phosph…	ssc04012,ssc04014,ssc04360,ssc04510,ssc04660,ssc04810,ssc05132,ssc05170,ssc05211	ErbB signaling pathway|Ras signaling pathway|Axon guidance|Focal adhesion|T cell receptor signaling pathway|Regulation of actin cytoskeleton|Salmonella infection|Human immunodeficiency virus 1 infection|Renal cell carcinoma
PAK6	Chr1	131075175	131075876	150	-	0.338844156139203	-0.47	0.0354813389233576	-1.45	1.53687518128801	0.62	protein_coding	5' UTR	-	GeneID:100153981,Genbank:XM_021097786.1	p21 (RAC1) activated kinase 6		GO:0004674,GO:0005524,GO:0005634,GO:0005737,GO:0007612,GO:0007613,GO:0007626	protein serine/threonine kinase activity|ATP binding|nucleus|cytoplasm|learning|memory|locomotory behavior	ssc04012,ssc04014,ssc04360,ssc04510,ssc04660,ssc04810,ssc05170,ssc05211	ErbB signaling pathway|Ras signaling pathway|Axon guidance|Focal adhesion|T cell receptor signaling pathway|Regulation of actin cytoskeleton|Human immunodeficiency virus 1 infection|Renal cell carcinoma
PAN3	Chr11	5578638	5587608	250	+	0.091201083935591	-1.04	0.0010471285480509	-2.98	0.607939641591549	-0.718	protein_coding	Exon	+	GeneID:100514180,Genbank:XM_021065522.1	PAN3 poly(A) specific ribonuclease subunit				ssc03018	RNA degradation
PANK1	Chr14	101473865	101474164	299	-	0.321366053864032	-0.493	0.0301995172040202	-1.52	1.89474014119854	0.922	protein_coding	Exon	-	GeneID:100154650,Genbank:XM_005671265.3	pantothenate kinase 1		GO:0004594,GO:0005524,GO:0005634,GO:0005829,GO:0009108,GO:0015937,GO:0030118,GO:0055037,GO:0071944	pantothenate kinase activity|ATP binding|nucleus|cytosol|coenzyme biosynthetic process|coenzyme A biosynthetic process|clathrin coat|recycling endosome|cell periphery	ssc00770	Pantothenate and CoA biosynthesis
PANK2	Chr17	31802740	31802940	200	-	0.299916251898765	-0.523	0.0251188643150958	-1.6	1.62563120396864	0.701	protein_coding	3' UTR	-	GeneID:100520054,Genbank:XM_021078060.1	pantothenate kinase 2				ssc00770	Pantothenate and CoA biosynthesis
PAPOLG	Chr3	80996437	80998826	251	-	0.125314117494142	-0.902	0.00257039578276886	-2.59	1.71594106085738	0.779	protein_coding	Exon	-	GeneID:100523547,Genbank:XM_003125108.5	poly(A) polymerase gamma		GO:0003723,GO:0004652,GO:0005524,GO:0005634,GO:0005654,GO:0005829,GO:0006378,GO:0016020,GO:0016604,GO:0043631,GO:0046872	RNA binding|polynucleotide adenylyltransferase activity|ATP binding|nucleus|nucleoplasm|cytosol|mRNA polyadenylation|membrane|nuclear body|RNA polyadenylation|metal ion binding	ssc03015	mRNA surveillance pathway
PARP11	Chr5	66466296	66478334	298	+	0.295120922666639	-0.53	0.0239883291901949	-1.62	1.68179283050743	0.75	protein_coding	Exon	+	GeneID:100524437,Genbank:XM_003126559.5	poly(ADP-ribose) polymerase family member 11		GO:0003950,GO:0005635,GO:0005643,GO:0006998,GO:0007283,GO:0015031,GO:0030154,GO:0051028	NAD+ ADP-ribosyltransferase activity|nuclear envelope|nuclear pore|nuclear envelope organization|spermatogenesis|protein transport|cell differentiation|mRNA transport
PATJ	Chr6	150250905	150251055	150	-	0.374110588272053	-0.427	0.0457088189614875	-1.34	1.60881674188383	0.686	protein_coding	3' UTR	-	GeneID:100524203,Genbank:XM_021096559.1	PATJ, crumbs cell polarity complex component		GO:0005813,GO:0005815,GO:0005829,GO:0005886,GO:0005923,GO:0016324,GO:0030054,GO:0035556,GO:0043234,GO:0048471,GO:0070062,GO:0070830	centrosome|microtubule organizing center|cytosol|plasma membrane|bicellular tight junction|apical plasma membrane|cell junction|intracellular signal transduction|protein complex|perinuclear region of cytoplasm|extracellular exosome|bicellular tight junction assembly	ssc04390,ssc04530,ssc05165	Hippo signaling pathway|Tight junction|Human papillomavirus infection
PAWR	Chr5	101796208	101796358	150	+	0.0851138038202376	-1.07	0.000851138038202377	-3.07	2.36198532285906	1.24	protein_coding	3' UTR	+	GeneID:102164931,Genbank:XM_021092812.1	pro-apoptotic WT1 regulator
PAXBP1	Chr13	196370859	196371208	349	-	0.210862814993329	-0.676	0.00977237220955811	-2.01	1.54971186191834	0.632	protein_coding	5' UTR	-	GeneID:100525128,Genbank:XM_003132753.5	PAX3 and PAX7 binding protein 1		GO:0000978,GO:0003700,GO:0005634,GO:0005829,GO:0006351,GO:0007517,GO:0008134,GO:0014842,GO:0031062,GO:0045944,GO:2000288	RNA polymerase II proximal promoter sequence-specific DNA binding|DNA binding transcription factor activity|nucleus|cytosol|transcription, DNA-templated|muscle organ development|transcription factor binding|regulation of skeletal muscle satellite cell proliferation|positive regulation of histone methylation|positive regulation of transcription from RNA polymerase II promoter|positive regulation o…
PBRM1	Chr13	34791300	34800114	200	-	0.274157417192788	-0.562	0.0199526231496888	-1.7	1.60213975517924	0.68	protein_coding	Exon	-	GeneID:100525781,Genbank:XM_021068909.1	polybromo 1		GO:0000228,GO:0000278,GO:0003677,GO:0003682,GO:0005654,GO:0006338,GO:0006351,GO:0006355,GO:0008285,GO:0016569,GO:0016586	nuclear chromosome|mitotic cell cycle|DNA binding|chromatin binding|nucleoplasm|chromatin remodeling|transcription, DNA-templated|regulation of transcription, DNA-templated|negative regulation of cell proliferation|covalent chromatin modification|RSC-type complex	ssc05225	Hepatocellular carcinoma
PCLO	Chr9	97351764	97352115	351	+	0.333426412763235	-0.477	0.0338844156139203	-1.47	0.569197014537439	-0.813	protein_coding	Exon	+	GeneID:100524640,Genbank:XM_021063484.1	piccolo presynaptic cytomatrix protein		GO:0005509,GO:0005522,GO:0005544,GO:0005856,GO:0007010,GO:0007416,GO:0014069,GO:0016020,GO:0016079,GO:0017157,GO:0019933,GO:0030054,GO:0030073,GO:0035418,GO:0045202,GO:0048788,GO:0070062,GO:0099526	calcium ion binding|profilin binding|calcium-dependent phospholipid binding|cytoskeleton|cytoskeleton organization|synapse assembly|postsynaptic density|membrane|synaptic vesicle exocytosis|regulation of exocytosis|cAMP-mediated signaling|cell junction|insulin secretion|protein localization to synapse|synapse|cytoskeleton of presynaptic active zone|extracellular exosome|presynapse to nucleus sign…	ssc04911	Insulin secretion
PCMTD1	Chr4	78161084	78161334	250	+	0.158124803927038	-0.801	0.00512861383991365	-2.29	1.6324060923018	0.707	protein_coding	3' UTR	+	GeneID:100153676,Genbank:XM_021089409.1	protein-L-isoaspartate (D-aspartate) O-methyltransferase domain containing 1		GO:0004719,GO:0005737,GO:0016020	protein-L-isoaspartate (D-aspartate) O-methyltransferase activity|cytoplasm|membrane
PCYT1A	Chr13	133801001	133818792	349	+	0.152756605823807	-0.816	0.00467735141287198	-2.33	0.505225723243382	-0.985	protein_coding	5' UTR	+	GeneID:100512194,Genbank:XM_013982345.2	phosphate cytidylyltransferase 1, choline, alpha				ssc00440,ssc00564,ssc05231	Phosphonate and phosphinate metabolism|Glycerophospholipid metabolism|Choline metabolism in cancer
PDCD6IP	Chr13	19662406	19662556	150	+	0.345143739335856	-0.462	0.0371535229097173	-1.43	2.18858740252148	1.13	protein_coding	3' UTR	+	GeneID:100512811,Genbank:XM_021071622.1	programmed cell death 6 interacting protein		GO:0000281,GO:0000915,GO:0000920,GO:0001772,GO:0005815,GO:0005829,GO:0005923,GO:0005925,GO:0006915,GO:0010824,GO:0015031,GO:0016020,GO:0019058,GO:0031871,GO:0036258,GO:0039702,GO:0042470,GO:0042641,GO:0042803,GO:0043209,GO:0045199,GO:0046755,GO:0048306,GO:0051260,GO:0070062,GO:0070830,GO:0070971,GO:0090543,GO:0090559,GO:0090611,GO:1903543,GO:1903551,GO:1903553,GO:1903561	mitotic cytokinesis|actomyosin contractile ring assembly|cell separation after cytokinesis|immunological synapse|microtubule organizing center|cytosol|bicellular tight junction|focal adhesion|apoptotic process|regulation of centrosome duplication|protein transport|membrane|viral life cycle|proteinase activated receptor binding|multivesicular body assembly|viral budding via host ESCRT complex|mela…	ssc03250,ssc04144	Viral life cycle - HIV-1|Endocytosis
PDE12	Chr13	39400468	39400618	150	+	0.276057785622035	-0.559	0.0204173794466953	-1.69	0.522680050102582	-0.936	protein_coding	3' UTR	+	GeneID:100157651,Genbank:XM_001926462.5	phosphodiesterase 12		GO:0000175,GO:0000288,GO:0000958,GO:0004527,GO:0004535,GO:0005759,GO:0006397,GO:0035457,GO:0044528,GO:0045070,GO:0046872,GO:0060548,GO:0071346,GO:0071359,GO:0090305,GO:0090324,GO:0090503	3'-5'-exoribonuclease activity|nuclear-transcribed mRNA catabolic process, deadenylation-dependent decay|mitochondrial mRNA catabolic process|exonuclease activity|poly(A)-specific ribonuclease activity|mitochondrial matrix|mRNA processing|cellular response to interferon-alpha|regulation of mitochondrial mRNA stability|positive regulation of viral genome replication|metal ion binding|negative regu…
PGM2L1	Chr9	8690174	8690325	151	-	0.295120922666639	-0.53	0.0239883291901949	-1.62	2.9690471412581	1.57	protein_coding	3' UTR	-	GeneID:100515088,Genbank:XM_003129639.5	phosphoglucomutase 2 like 1		GO:0006006,GO:0016868,GO:0046872,GO:0047933	glucose metabolic process|intramolecular transferase activity, phosphotransferases|metal ion binding|glucose-1,6-bisphosphate synthase activity	ssc00500	Starch and sucrose metabolism
PGM2L1	Chr9	8693223	8693374	151	-	0.269773943244492	-0.569	0.0190546071796325	-1.72	2.05622765331213	1.04	protein_coding	3' UTR	-	GeneID:100515088,Genbank:XM_003129639.5	phosphoglucomutase 2 like 1		GO:0006006,GO:0016868,GO:0046872,GO:0047933	glucose metabolic process|intramolecular transferase activity, phosphotransferases|metal ion binding|glucose-1,6-bisphosphate synthase activity	ssc00500	Starch and sucrose metabolism
PHACTR2	Chr1	21498225	21509636	250	-	0.0812830516164099	-1.09	0.000676082975391982	-3.17	0.150725978461345	-2.73	protein_coding	Exon	-	GeneID:100524350,Genbank:XM_021087148.1	phosphatase and actin regulator 2		GO:0002576,GO:0003779,GO:0004864,GO:0005886,GO:0031092	platelet degranulation|actin binding|protein phosphatase inhibitor activity|plasma membrane|platelet alpha granule membrane
PHIP	Chr1	87231566	87235824	150	+	0.26061535499989	-0.584	0.0173780082874938	-1.76	0.609627547038152	-0.714	protein_coding	Exon	+	GeneID:100155644,Genbank:XM_021092177.1	pleckstrin homology domain interacting protein		GO:0001932,GO:0005158,GO:0005634,GO:0007010,GO:0008284,GO:0008286,GO:0008360,GO:0022604,GO:0043066,GO:0043568,GO:0045840,GO:0045893,GO:0045944,GO:0070062,GO:0070577,GO:2001237	regulation of protein phosphorylation|insulin receptor binding|nucleus|cytoskeleton organization|positive regulation of cell proliferation|insulin receptor signaling pathway|regulation of cell shape|regulation of cell morphogenesis|negative regulation of apoptotic process|positive regulation of insulin-like growth factor receptor signaling pathway|positive regulation of mitotic nuclear division|p…
PIGZ	Chr13	133191586	133191736	150	+	0.311171633710602	-0.507	0.0275422870333817	-1.56	1.51151992831623	0.596	protein_coding	3' UTR	+	GeneID:100524712,Genbank:XM_005670100.3	phosphatidylinositol glycan anchor biosynthesis class Z		GO:0000026,GO:0000030,GO:0005783,GO:0005789,GO:0006506,GO:0016021,GO:0016254	alpha-1,2-mannosyltransferase activity|mannosyltransferase activity|endoplasmic reticulum|endoplasmic reticulum membrane|GPI anchor biosynthetic process|integral component of membrane|preassembly of GPI anchor in ER membrane	ssc00563	Glycosylphosphatidylinositol (GPI)-anchor biosynthesis
PIKFYVE	Chr15	111372247	111375861	200	+	0.382824743316823	-0.417	0.0489778819368446	-1.31	0.578344091952644	-0.79	protein_coding	5' UTR	+	GeneID:100521692,Genbank:XM_013984435.2	phosphoinositide kinase, FYVE-type zinc finger containing		GO:0000139,GO:0000285,GO:0005524,GO:0005829,GO:0005911,GO:0006661,GO:0008270,GO:0010008,GO:0012506,GO:0016308,GO:0031901,GO:0031902,GO:0032288,GO:0034504,GO:0035556,GO:0042147,GO:0043813,GO:0045121,GO:0048471,GO:1904562,GO:2000785	Golgi membrane|1-phosphatidylinositol-3-phosphate 5-kinase activity|ATP binding|cytosol|cell-cell junction|phosphatidylinositol biosynthetic process|zinc ion binding|endosome membrane|vesicle membrane|1-phosphatidylinositol-4-phosphate 5-kinase activity|early endosome membrane|late endosome membrane|myelin assembly|protein localization to nucleus|intracellular signal transduction|retrograde trans…	ssc00562,ssc04070,ssc04145,ssc04810	Inositol phosphate metabolism|Phosphatidylinositol signaling system|Phagosome|Regulation of actin cytoskeleton
PIP5K1C	Chr2	75044756	75045006	250	+	0.259417936211881	-0.586	0.0169824365246174	-1.77	1.93455265922786	0.952	protein_coding	3' UTR	+	GeneID:100521362,Genbank:XM_021084102.1	phosphatidylinositol-4-phosphate 5-kinase type 1 gamma		GO:0001891,GO:0001931,GO:0005524,GO:0005654,GO:0005829,GO:0005925,GO:0006661,GO:0006887,GO:0006909,GO:0006935,GO:0007016,GO:0007409,GO:0010008,GO:0016308,GO:0032587,GO:0046488,GO:0070527,GO:1990147	phagocytic cup|uropod|ATP binding|nucleoplasm|cytosol|focal adhesion|phosphatidylinositol biosynthetic process|exocytosis|phagocytosis|chemotaxis|cytoskeletal anchoring at plasma membrane|axonogenesis|endosome membrane|1-phosphatidylinositol-4-phosphate 5-kinase activity|ruffle membrane|phosphatidylinositol metabolic process|platelet aggregation|talin binding	ssc00562,ssc04070,ssc04072,ssc04144,ssc04510,ssc04666,ssc04810,ssc05135,ssc05231	Inositol phosphate metabolism|Phosphatidylinositol signaling system|Phospholipase D signaling pathway|Endocytosis|Focal adhesion|Fc gamma R-mediated phagocytosis|Regulation of actin cytoskeleton|Yersinia infection|Choline metabolism in cancer
PIP5K1C	Chr2	75020444	75021766	250	+	0.159955802861467	-0.796	0.00524807460249773	-2.28	1.53474609600089	0.618	protein_coding	Exon	+	GeneID:100521362,Genbank:XM_021084102.1	phosphatidylinositol-4-phosphate 5-kinase type 1 gamma		GO:0001891,GO:0001931,GO:0005524,GO:0005654,GO:0005829,GO:0005925,GO:0006661,GO:0006887,GO:0006909,GO:0006935,GO:0007016,GO:0007409,GO:0010008,GO:0016308,GO:0032587,GO:0046488,GO:0070527,GO:1990147	phagocytic cup|uropod|ATP binding|nucleoplasm|cytosol|focal adhesion|phosphatidylinositol biosynthetic process|exocytosis|phagocytosis|chemotaxis|cytoskeletal anchoring at plasma membrane|axonogenesis|endosome membrane|1-phosphatidylinositol-4-phosphate 5-kinase activity|ruffle membrane|phosphatidylinositol metabolic process|platelet aggregation|talin binding	ssc00562,ssc04070,ssc04072,ssc04144,ssc04510,ssc04666,ssc04810,ssc05135,ssc05231	Inositol phosphate metabolism|Phosphatidylinositol signaling system|Phospholipase D signaling pathway|Endocytosis|Focal adhesion|Fc gamma R-mediated phagocytosis|Regulation of actin cytoskeleton|Yersinia infection|Choline metabolism in cancer
PITPNB	Chr14	45186591	45186739	148	-	0.00120226443461741	-2.92	3.16227766016838e-07	-6.5	0.568014632393343	-0.816	protein_coding	3' UTR	-	GeneID:100157274,Genbank:XM_005657336.3	phosphatidylinositol transfer protein beta		GO:0005548,GO:0005737,GO:0008289	phospholipid transporter activity|cytoplasm|lipid binding
PKM	Chr7	60973098	60975709	199	+	0.106169555719872	-0.974	0.00158489319246111	-2.8	1.72787637480055	0.789	protein_coding	5' UTR	+	GeneID:100158154,Genbank:XM_021099115.1	pyruvate kinase, muscle		GO:0003950	NAD+ ADP-ribosyltransferase activity	ssc00010,ssc00620,ssc04922,ssc04930,ssc05165,ssc05203,ssc05230	Glycolysis / Gluconeogenesis|Pyruvate metabolism|Glucagon signaling pathway|Type II diabetes mellitus|Human papillomavirus infection|Viral carcinogenesis|Central carbon metabolism in cancer
PLB1	Chr3	110605972	110606222	250	-	0.170215850839495	-0.769	0.00588843655355589	-2.23	1.68179283050743	0.75	protein_coding	3' UTR	-	GeneID:100519306,Genbank:XM_021087673.1	phospholipase B1		GO:0001523,GO:0004622,GO:0004623,GO:0005886,GO:0016021,GO:0016042,GO:0016324,GO:0036151,GO:0050253,GO:0102567,GO:0102568,GO:2000344	retinoid metabolic process|lysophospholipase activity|phospholipase A2 activity|plasma membrane|integral component of membrane|lipid catabolic process|apical plasma membrane|phosphatidylcholine acyl-chain remodeling|retinyl-palmitate esterase activity|phospholipase A2 activity (consuming 1,2-dipalmitoylphosphatidylcholine)|phospholipase A2 activity consuming 1,2-dioleoylphosphatidylethanolamine)|…	ssc00564,ssc00565,ssc00590,ssc00591,ssc00592,ssc04977	Glycerophospholipid metabolism|Ether lipid metabolism|Arachidonic acid metabolism|Linoleic acid metabolism|alpha-Linolenic acid metabolism|Vitamin digestion and absorption
PLCE1	Chr14	105727685	105733570	201	+	0.134586035405595	-0.871	0.00316227766016838	-2.5	2.09943336724613	1.07	protein_coding	Exon	+	GeneID:100157745,Genbank:XM_021074005.1	phospholipase C epsilon 1		GO:0000139,GO:0000187,GO:0001558,GO:0004435,GO:0004629,GO:0005057,GO:0005085,GO:0005829,GO:0005886,GO:0006644,GO:0006651,GO:0006940,GO:0007010,GO:0007173,GO:0007200,GO:0007204,GO:0007205,GO:0007265,GO:0007507,GO:0008277,GO:0008283,GO:0016042,GO:0017016,GO:0019722,GO:0019899,GO:0032835,GO:0043647,GO:0045859,GO:0046578,GO:0046872,GO:0048016	Golgi membrane|activation of MAPK activity|regulation of cell growth|phosphatidylinositol phospholipase C activity|phospholipase C activity|signal transducer activity, downstream of receptor|guanyl-nucleotide exchange factor activity|cytosol|plasma membrane|phospholipid metabolic process|diacylglycerol biosynthetic process|regulation of smooth muscle contraction|cytoskeleton organization|epiderma…	ssc00562,ssc04014,ssc04015,ssc04020,ssc04024,ssc04070,ssc04919,ssc04933,ssc05205	Inositol phosphate metabolism|Ras signaling pathway|Rap1 signaling pathway|Calcium signaling pathway|cAMP signaling pathway|Phosphatidylinositol signaling system|Thyroid hormone signaling pathway|AGE-RAGE signaling pathway in diabetic complications|Proteoglycans in cancer
PLEKHA7	Chr2	42301181	42301382	201	+	0.0933254300796991	-1.03	0.00117489755493953	-2.93	0.574747424017338	-0.799	protein_coding	3' UTR	+	GeneID:100514820,Genbank:XM_021083278.1	pleckstrin homology domain containing A7		GO:0005634,GO:0005813,GO:0005829,GO:0005915,GO:0030054,GO:0045218,GO:0070062,GO:0070097,GO:0090136	nucleus|centrosome|cytosol|zonula adherens|cell junction|zonula adherens maintenance|extracellular exosome|delta-catenin binding|epithelial cell-cell adhesion
PLEKHO2	Chr1	107202554	107208926	150	-	0.259417936211881	-0.586	0.0169824365246174	-1.77	0.544498507668053	-0.877	protein_coding	5' UTR	-	GeneID:100154769,Genbank:XM_013992891.2	pleckstrin homology domain containing O2		GO:0005576,GO:0043312,GO:1904813	extracellular region|neutrophil degranulation|ficolin-1-rich granule lumen
PLSCR4	Chr13	86548515	86548714	199	-	0.0478630092322638	-1.32	0.000151356124843621	-3.82	1.98205912652816	0.987	protein_coding	Exon	-	GeneID:100518400,Genbank:XM_003132464.5	phospholipid scramblase 4		GO:0005509,GO:0005886,GO:0016021,GO:0017121,GO:0017124,GO:0017128,GO:0019899,GO:0042609,GO:0070062,GO:0071222	calcium ion binding|plasma membrane|integral component of membrane|phospholipid scrambling|SH3 domain binding|phospholipid scramblase activity|enzyme binding|CD4 receptor binding|extracellular exosome|cellular response to lipopolysaccharide
POGZ	Chr4	97831594	97831744	150	+	0.169044093164326	-0.772	0.00575439937337157	-2.24	2.20381023175322	1.14	protein_coding	3' UTR	+	GeneID:100155137,Genbank:XM_005663451.3	pogo transposable element derived with ZNF domain		GO:0000790,GO:0003677,GO:0005634,GO:0005654,GO:0005737,GO:0005829,GO:0007064,GO:0046872,GO:0051301,GO:0051382	nuclear chromatin|DNA binding|nucleus|nucleoplasm|cytoplasm|cytosol|mitotic sister chromatid cohesion|metal ion binding|cell division|kinetochore assembly
POMT2	Chr7	100353040	100354054	250	-	0.298538261891796	-0.525	0.0251188643150958	-1.6	1.59438495308107	0.673	protein_coding	3' UTR	-	GeneID:100155173,Genbank:XM_001926162.6	protein O-mannosyltransferase 2		GO:0004169,GO:0005789,GO:0016021,GO:0071712,GO:1904100	dolichyl-phosphate-mannose-protein mannosyltransferase activity|endoplasmic reticulum membrane|integral component of membrane|ER-associated misfolded protein catabolic process|positive regulation of protein O-linked glycosylation	ssc00514,ssc00515	Other types of O-glycan biosynthesis|Mannose type O-glycan biosynthesis
PPARGC1B	Chr2	150905590	150905891	301	+	0.232809125766501	-0.633	0.0125892541179417	-1.9	1.74956952981164	0.807	protein_coding	Exon	+	GeneID:100329221,Genbank:XM_021085008.1	PPARG coactivator 1 beta		GO:0001104,GO:0001503,GO:0003723,GO:0005634,GO:0005654,GO:0005739,GO:0006355,GO:0006390,GO:0007015,GO:0008134,GO:0010694,GO:0016592,GO:0030331,GO:0030374,GO:0030520,GO:0034614,GO:0042327,GO:0045672,GO:0045780,GO:0045892,GO:0045944,GO:0050682,GO:0051091,GO:0051384,GO:0051591,GO:0060346	RNA polymerase II transcription cofactor activity|ossification|RNA binding|nucleus|nucleoplasm|mitochondrion|regulation of transcription, DNA-templated|transcription from mitochondrial promoter|actin filament organization|transcription factor binding|positive regulation of alkaline phosphatase activity|mediator complex|estrogen receptor binding|ligand-dependent nuclear receptor transcription coac…	ssc04931	Insulin resistance
PPCS	Chr6	168872775	168872976	201	-	0.0199526231496888	-1.7	3.54813389233575e-05	-4.45	0.626332219312064	-0.675	protein_coding	3' UTR	-	GeneID:100523850,Genbank:XM_003128101.5	phosphopantothenoylcysteine synthetase		GO:0004632,GO:0005829,GO:0009108,GO:0015937,GO:0070062	phosphopantothenate--cysteine ligase activity|cytosol|coenzyme biosynthetic process|coenzyme A biosynthetic process|extracellular exosome	ssc00770	Pantothenate and CoA biosynthesis
PPP1R14C	Chr1	15868383	15868727	344	-	0.338064836205982	-0.471	0.0354813389233576	-1.45	1.51992485640152	0.604	protein_coding	3' UTR	-	GeneID:100521302,Genbank:XM_005659147.3	protein phosphatase 1 regulatory inhibitor subunit 14C		GO:0004865,GO:0005737,GO:0012505,GO:0016020,GO:0042325	protein serine/threonine phosphatase inhibitor activity|cytoplasm|endomembrane system|membrane|regulation of phosphorylation
PPP1R3G	Chr7	3051449	3051750	301	+	0.240990542868659	-0.618	0.0138038426460288	-1.86	1.52203338083936	0.606	protein_coding	Exon	+	GeneID:100522260,Genbank:XM_021100136.1	protein phosphatase 1 regulatory subunit 3G
PPP1R9A	Chr9	74879913	74916887	699	+	0.0691830970918937	-1.16	0.00038904514499428	-3.41	1.50107909751437	0.586	protein_coding	Exon	+	GeneID:100738652,Genbank:XM_021063370.1	protein phosphatase 1 regulatory subunit 9A		GO:0005829,GO:0007015,GO:0007568,GO:0008022,GO:0008157,GO:0010976,GO:0014069,GO:0019722,GO:0019901,GO:0019904,GO:0030054,GO:0030175,GO:0030833,GO:0030864,GO:0031175,GO:0031594,GO:0042803,GO:0043025,GO:0044325,GO:0044326,GO:0045860,GO:0051015,GO:0051020,GO:0051489,GO:0051497,GO:0051823,GO:0051963,GO:0060079,GO:0060999,GO:0061001,GO:0097237,GO:1900272,GO:1900454,GO:1904049,GO:1990761	cytosol|actin filament organization|aging|protein C-terminus binding|protein phosphatase 1 binding|positive regulation of neuron projection development|postsynaptic density|calcium-mediated signaling|protein kinase binding|protein domain specific binding|cell junction|filopodium|regulation of actin filament polymerization|cortical actin cytoskeleton|neuron projection development|neuromuscular jun…
PRAG1	Chr17	783646	783795	149	+	0.283139199579938	-0.548	0.0213796208950223	-1.67	1.6077019814863	0.685	protein_coding	Exon	+	GeneID:100620852,Genbank:XM_021077408.1	PEAK1 related kinase activating pseudokinase 1		GO:0004672,GO:0004715,GO:0005524	protein kinase activity|non-membrane spanning protein tyrosine kinase activity|ATP binding
PRKX	ChrX	658119	658370	251	-	0.296483138952434	-0.528	0.0245470891568503	-1.61	0.4569157251147	-1.13	protein_coding	3' UTR	-	GeneID:106504268,Genbank:XM_021079693.1	protein kinase, X-linked		GO:0001525,GO:0001935,GO:0004691,GO:0005524,GO:0005634,GO:0005737,GO:0007155,GO:0018105,GO:0030099,GO:0030155,GO:0030334,GO:0031589,GO:0043542,GO:0046777,GO:0060562,GO:0060993,GO:2000696	angiogenesis|endothelial cell proliferation|cAMP-dependent protein kinase activity|ATP binding|nucleus|cytoplasm|cell adhesion|peptidyl-serine phosphorylation|myeloid cell differentiation|regulation of cell adhesion|regulation of cell migration|cell-substrate adhesion|endothelial cell migration|protein autophosphorylation|epithelial tube morphogenesis|kidney morphogenesis|regulation of epithelial…
PRMT7	Chr6	28883395	28883544	149	+	0.234963282084831	-0.629	0.0128824955169313	-1.89	1.5540145375681	0.636	protein_coding	5' UTR	+	GeneID:100517946,Genbank:XM_021094144.1	protein arginine methyltransferase 7		GO:0000387,GO:0005634,GO:0005829,GO:0006349,GO:0006351,GO:0006355,GO:0008469,GO:0018216,GO:0019918,GO:0030154,GO:0034969,GO:0035241,GO:0035242,GO:0035243,GO:0043046,GO:0044020	spliceosomal snRNP assembly|nucleus|cytosol|regulation of gene expression by genetic imprinting|transcription, DNA-templated|regulation of transcription, DNA-templated|histone-arginine N-methyltransferase activity|peptidyl-arginine methylation|peptidyl-arginine methylation, to symmetrical-dimethyl arginine|cell differentiation|histone arginine methylation|protein-arginine omega-N monomethyltransf…
PRPF39	Chr1	175309250	175311457	248	+	0.19010782799233	-0.721	0.00758577575029184	-2.12	1.51466631587698	0.599	protein_coding	Exon	+	GeneID:100153928,Genbank:XM_001927120.5	pre-mRNA processing factor 39		GO:0000243,GO:0000395,GO:0005685,GO:0071004	commitment complex|mRNA 5'-splice site recognition|U1 snRNP|U2-type prespliceosome
PRPSAP1	Chr12	5174082	5174283	201	+	0.233883723865935	-0.631	0.0128824955169313	-1.89	0.653382626946587	-0.614	protein_coding	3' UTR	+	GeneID:100517776,Genbank:XM_021066595.1	phosphoribosyl pyrophosphate synthetase associated protein 1		GO:0000287,GO:0004749,GO:0004857,GO:0006139,GO:0009165,GO:0042802	magnesium ion binding|ribose phosphate diphosphokinase activity|enzyme inhibitor activity|nucleobase-containing compound metabolic process|nucleotide biosynthetic process|identical protein binding
PRR15	Chr18	43181773	43181970	197	-	0.338064836205982	-0.471	0.0354813389233576	-1.45	2.17346972505212	1.12	protein_coding	3' UTR	-	GeneID:100513831,Genbank:XM_003134813.3	proline rich 15		GO:0007275	multicellular organism development
PRR3	Chr7	23118813	23119211	398	+	0.0831763771102671	-1.08	0.000741310241300918	-3.13	0.586011141837257	-0.771	protein_coding	3' UTR	+	GeneID:100736978,Genbank:XM_013996606.2	proline rich 3		GO:0046872	metal ion binding
PRRT2	Chr3	18051438	18051638	200	+	0.0234422881531992	-1.63	4.46683592150963e-05	-4.35	0.368567304322775	-1.44	protein_coding	3' UTR	+	GeneID:100623439,Genbank:XM_021086428.1	proline rich transmembrane protein 2		GO:0005886,GO:0009607,GO:0016021,GO:0030054,GO:0045202	plasma membrane|response to biotic stimulus|integral component of membrane|cell junction|synapse
PSD3	Chr17	13262033	13262184	151	+	0.106659612123026	-0.972	0.00158489319246111	-2.8	0.450625231305415	-1.15	protein_coding	3' UTR	+	GeneID:100623956,Genbank:XM_021077991.1	pleckstrin and Sec7 domain containing 3		GO:0005086,GO:0014069,GO:0030054,GO:0032012,GO:0032587,GO:0045211	ARF guanyl-nucleotide exchange factor activity|postsynaptic density|cell junction|regulation of ARF protein signal transduction|ruffle membrane|postsynaptic membrane	ssc04144	Endocytosis
PTCD1	Chr3	6365360	6365810	450	-	0.138995263121335	-0.857	0.00346736850452532	-2.46	1.51887168981453	0.603	protein_coding	Exon	-	GeneID:102160620,Genbank:XM_013995398.2	pentatricopeptide repeat domain 1		GO:0000049,GO:0005759,GO:0042780	tRNA binding|mitochondrial matrix|tRNA 3'-end processing
PTGER2	Chr1	181995909	181996110	201	+	0.268534444565851	-0.571	0.0186208713666287	-1.73	1.61440214900953	0.691	protein_coding	Exon	+	GeneID:100127164,Genbank:XM_003353488.4	prostaglandin E receptor 2				ssc04024,ssc04080,ssc04750,ssc04924,ssc05163,ssc05200	cAMP signaling pathway|Neuroactive ligand-receptor interaction|Inflammatory mediator regulation of TRP channels|Renin secretion|Human cytomegalovirus infection|Pathways in cancer
PTGER2	Chr1	181995159	181995310	151	+	0.118304155572516	-0.927	0.00213796208950223	-2.67	1.99031944364017	0.993	protein_coding	5' UTR	+	GeneID:100127164,Genbank:XM_003353488.4	prostaglandin E receptor 2				ssc04024,ssc04080,ssc04750,ssc04924,ssc05163,ssc05200	cAMP signaling pathway|Neuroactive ligand-receptor interaction|Inflammatory mediator regulation of TRP channels|Renin secretion|Human cytomegalovirus infection|Pathways in cancer
PTPRJ	Chr2	14550087	14550287	200	-	0.229614864811236	-0.639	0.0120226443461741	-1.92	1.63580411711556	0.71	protein_coding	3' UTR	-	GeneID:100524973,Genbank:XM_021083062.1	protein tyrosine phosphatase, receptor type J				ssc04520,ssc05208	Adherens junction|Chemical carcinogenesis - reactive oxygen species
PUS1	Chr14	23417405	23417932	246	-	0.318419752172612	-0.497	0.0295120922666639	-1.53	1.69701580341179	0.763	protein_coding	5' UTR	-	GeneID:100157224,Genbank:XM_001928590.5	pseudouridylate synthase 1		GO:0003723,GO:0005634,GO:0005667,GO:0005730,GO:0005739,GO:0009982,GO:0030374,GO:0031119,GO:0045944,GO:1990481	RNA binding|nucleus|transcription factor complex|nucleolus|mitochondrion|pseudouridine synthase activity|ligand-dependent nuclear receptor transcription coactivator activity|tRNA pseudouridine synthesis|positive regulation of transcription from RNA polymerase II promoter|mRNA pseudouridine synthesis
PUS7L	Chr5	74830519	74831017	498	-	0.317687407064977	-0.498	0.0295120922666639	-1.53	0.628942485918009	-0.669	protein_coding	Exon	-	GeneID:100155187,Genbank:XM_021092566.1	pseudouridylate synthase 7 like		GO:0001522,GO:0003723,GO:0008033,GO:0009982	pseudouridine synthesis|RNA binding|tRNA processing|pseudouridine synthase activity
R3HCC1	Chr14	7434639	7434839	200	+	0.157761126969935	-0.802	0.00512861383991365	-2.29	1.77768536233314	0.83	protein_coding	3' UTR	+	GeneID:110256692,Genbank:XM_021073022.1	R3H domain and coiled-coil containing 1		GO:0003676,GO:0035145	nucleic acid binding|exon-exon junction complex
R3HCC1	Chr14	7428748	7430178	498	+	0.224905460583578	-0.648	0.0114815362149688	-1.94	1.5273174979607	0.611	protein_coding	Exon	+	GeneID:110256692,Genbank:XM_021073022.1	R3H domain and coiled-coil containing 1		GO:0003676,GO:0035145	nucleic acid binding|exon-exon junction complex
RAB20	Chr11	77167396	77167594	198	-	0.350751873952568	-0.455	0.0389045144994281	-1.41	0.356012548899268	-1.49	protein_coding	3' UTR	-	GeneID:100737446,Genbank:XM_003482931.4	RAB20, member RAS oncogene family		GO:0003924,GO:0005525,GO:0005769,GO:0005794,GO:0005886,GO:0015031,GO:0030100,GO:0030139,GO:0030670,GO:0043231,GO:0045335,GO:0071346,GO:0090383,GO:0090385	GTPase activity|GTP binding|early endosome|Golgi apparatus|plasma membrane|protein transport|regulation of endocytosis|endocytic vesicle|phagocytic vesicle membrane|intracellular membrane-bounded organelle|phagocytic vesicle|cellular response to interferon-gamma|phagosome acidification|phagosome-lysosome fusion
RAB37	Chr12	6485530	6485730	200	-	0.142232878712282	-0.847	0.00380189396320561	-2.42	1.57243458428066	0.653	protein_coding	3' UTR	-	GeneID:100513620,Genbank:XM_013980771.2	RAB37, member RAS oncogene family		GO:0003924,GO:0005525,GO:0005768,GO:0005793,GO:0005886,GO:0006904,GO:0008021,GO:0009306,GO:0017157,GO:0030667,GO:0035577,GO:0035579,GO:0043312,GO:0072659	GTPase activity|GTP binding|endosome|endoplasmic reticulum-Golgi intermediate compartment|plasma membrane|vesicle docking involved in exocytosis|synaptic vesicle|protein secretion|regulation of exocytosis|secretory granule membrane|azurophil granule membrane|specific granule membrane|neutrophil degranulation|protein localization to plasma membrane
RAB3IL1	Chr2	9580073	9580272	199	+	0.174984668862466	-0.757	0.00630957344480193	-2.2	2.08493152168224	1.06	protein_coding	5' UTR	+	GeneID:100739680,Genbank:XM_021082922.1	RAB3A interacting protein like 1		GO:0015031,GO:0017112	protein transport|Rab guanyl-nucleotide exchange factor activity
RAB4A	Chr14	60488193	60492887	199	-	0.338064836205982	-0.471	0.0354813389233576	-1.45	0.628506687260914	-0.67	protein_coding	Exon	-	GeneID:100154662,Genbank:XM_001925483.7	RAB4A, member RAS oncogene family		GO:0001671,GO:0003924,GO:0005525,GO:0005768,GO:0005829,GO:0005886,GO:0006661,GO:0008565,GO:0019003,GO:0019882,GO:0019905,GO:0030100,GO:0030659,GO:0031901,GO:0031982,GO:0032482,GO:0032593,GO:0035255,GO:0043231,GO:0048471,GO:0051117,GO:0055038,GO:0070062,GO:0098837	ATPase activator activity|GTPase activity|GTP binding|endosome|cytosol|plasma membrane|phosphatidylinositol biosynthetic process|protein transporter activity|GDP binding|antigen processing and presentation|syntaxin binding|regulation of endocytosis|cytoplasmic vesicle membrane|early endosome membrane|vesicle|Rab protein signal transduction|insulin-responsive compartment|ionotropic glutamate recep…	ssc04144	Endocytosis
RAB7B	Chr9	66637173	66637323	150	-	0.279898131963436	-0.553	0.0208929613085404	-1.68	1.68997276882503	0.757	protein_coding	3' UTR	-	GeneID:100627693,Genbank:XM_003357412.4	RAB7B, member RAS oncogene family		GO:0003924,GO:0005525,GO:0005764,GO:0005770,GO:0005794,GO:0005802,GO:0015031,GO:0030670,GO:0032755,GO:0034144,GO:0034164,GO:0034499,GO:0045335,GO:0045654,GO:0051092,GO:0071346	GTPase activity|GTP binding|lysosome|late endosome|Golgi apparatus|trans-Golgi network|protein transport|phagocytic vesicle membrane|positive regulation of interleukin-6 production|negative regulation of toll-like receptor 4 signaling pathway|negative regulation of toll-like receptor 9 signaling pathway|late endosome to Golgi transport|phagocytic vesicle|positive regulation of megakaryocyte diffe…	ssc04137,ssc04140,ssc04145,ssc05132,ssc05146	Mitophagy - animal|Autophagy - animal|Phagosome|Salmonella infection|Amoebiasis
RAB7B	Chr9	66636379	66636529	150	-	0.265460556197554	-0.576	0.0181970085860998	-1.74	1.59881166070494	0.677	protein_coding	3' UTR	-	GeneID:100627693,Genbank:XM_003357412.4	RAB7B, member RAS oncogene family		GO:0003924,GO:0005525,GO:0005764,GO:0005770,GO:0005794,GO:0005802,GO:0015031,GO:0030670,GO:0032755,GO:0034144,GO:0034164,GO:0034499,GO:0045335,GO:0045654,GO:0051092,GO:0071346	GTPase activity|GTP binding|lysosome|late endosome|Golgi apparatus|trans-Golgi network|protein transport|phagocytic vesicle membrane|positive regulation of interleukin-6 production|negative regulation of toll-like receptor 4 signaling pathway|negative regulation of toll-like receptor 9 signaling pathway|late endosome to Golgi transport|phagocytic vesicle|positive regulation of megakaryocyte diffe…	ssc04137,ssc04140,ssc04145,ssc05132,ssc05146	Mitophagy - animal|Autophagy - animal|Phagosome|Salmonella infection|Amoebiasis
RABEP1	Chr12	51603523	51603723	200	-	0.316956746304349	-0.499	0.0295120922666639	-1.53	1.6077019814863	0.685	protein_coding	3' UTR	-	GeneID:100626730,Genbank:XM_021067731.1	rabaptin, RAB GTPase binding effector protein 1	zf-C2H2	GO:0005096,GO:0005768,GO:0005769,GO:0006897,GO:0006915,GO:0008083,GO:0015031,GO:0016192,GO:0019904,GO:0030139,GO:0042803,GO:0043234,GO:0055037	GTPase activator activity|endosome|early endosome|endocytosis|apoptotic process|growth factor activity|protein transport|vesicle-mediated transport|protein domain specific binding|endocytic vesicle|protein homodimerization activity|protein complex|recycling endosome
RABEP2	Chr3	18568712	18569665	300	-	0.188799134909629	-0.724	0.00741310241300918	-2.13	1.50629046663381	0.591	protein_coding	3' UTR	-	GeneID:100517273,Genbank:XM_021088049.1	rabaptin, RAB GTPase binding effector protein 2		GO:0005096,GO:0005769,GO:0005829,GO:0006897,GO:0008083,GO:0015031,GO:0043231	GTPase activator activity|early endosome|cytosol|endocytosis|growth factor activity|protein transport|intracellular membrane-bounded organelle
RABGAP1L	Chr9	117055565	117055715	150	+	0.377572190925416	-0.423	0.0467735141287198	-1.33	1.7605180271263	0.816	protein_coding	3' UTR	+	GeneID:100519968,Genbank:XM_013989628.2	RAB GTPase activating protein 1 like		GO:0005096,GO:0005769,GO:0005794,GO:0006897,GO:0007049,GO:0015031	GTPase activator activity|early endosome|Golgi apparatus|endocytosis|cell cycle|protein transport
RABL3	Chr13	139652064	139652214	150	+	0.231206479017559	-0.636	0.0123026877081238	-1.91	1.77276339838973	0.826	protein_coding	3' UTR	+	GeneID:100624155,Genbank:XM_021070305.1	RAB, member of RAS oncogene family like 3		GO:0005525	GTP binding
RAD54L2	Chr13	33876322	33879410	251	+	0.137404197501252	-0.862	0.00338844156139202	-2.47	1.54328017505893	0.626	protein_coding	Exon	+	GeneID:100520639,Genbank:XM_021068851.1	RAD54-like 2 (S. cerevisiae)		GO:0003677,GO:0004386,GO:0005524,GO:0005634	DNA binding|helicase activity|ATP binding|nucleus
RALGAPA1	Chr7	64241071	64241321	250	+	0.0891250938133746	-1.05	0.001	-3	0.549046406893525	-0.865	protein_coding	Exon	+	GeneID:100155163,Genbank:XM_021099156.1	Ral GTPase activating protein catalytic alpha subunit 1		GO:0005096,GO:0005634,GO:0005737,GO:0046982,GO:0051056,GO:0090630	GTPase activator activity|nucleus|cytoplasm|protein heterodimerization activity|regulation of small GTPase mediated signal transduction|activation of GTPase activity	ssc04014	Ras signaling pathway
RALGAPA2	Chr17	28409494	28409745	251	-	0.253512863049791	-0.596	0.0158489319246111	-1.8	0.655196701929182	-0.61	protein_coding	3' UTR	-	GeneID:100154830,Genbank:XM_021078026.1	Ral GTPase activating protein catalytic alpha subunit 2		GO:0005096,GO:0005615,GO:0005634,GO:0005737,GO:0005829,GO:0005886,GO:0046982,GO:0051056,GO:0090630	GTPase activator activity|extracellular space|nucleus|cytoplasm|cytosol|plasma membrane|protein heterodimerization activity|regulation of small GTPase mediated signal transduction|activation of GTPase activity	ssc04014	Ras signaling pathway
RAPGEF2	Chr8	48249830	48254336	200	+	0.264240875732195	-0.578	0.0181970085860998	-1.74	1.59217619755756	0.671	protein_coding	Exon	+	GeneID:100517409,Genbank:XM_021101305.1	Rap guanine nucleotide exchange factor 2		GO:0001568,GO:0001764,GO:0005088,GO:0005096,GO:0005737,GO:0005770,GO:0005829,GO:0005886,GO:0005911,GO:0005923,GO:0007186,GO:0007218,GO:0008285,GO:0010976,GO:0016324,GO:0017034,GO:0019933,GO:0021591,GO:0021884,GO:0030033,GO:0030139,GO:0030165,GO:0030552,GO:0031175,GO:0031547,GO:0031697,GO:0032092,GO:0032486,GO:0038180,GO:0043005,GO:0043025,GO:0043234,GO:0043547,GO:0043950,GO:0045202,GO:0045860,GO:…	blood vessel development|neuron migration|Ras guanyl-nucleotide exchange factor activity|GTPase activator activity|cytoplasm|late endosome|cytosol|plasma membrane|cell-cell junction|bicellular tight junction|G-protein coupled receptor signaling pathway|neuropeptide signaling pathway|negative regulation of cell proliferation|positive regulation of neuron projection development|apical plasma membra…	ssc04010,ssc04015,ssc04530	MAPK signaling pathway|Rap1 signaling pathway|Tight junction
RASAL2	Chr9	119941352	119941503	151	+	0.105681750921366	-0.976	0.00154881661891248	-2.81	0.525222272005377	-0.929	protein_coding	5' UTR	+	GeneID:106504097,Genbank:XM_021063720.1	RAS protein activator like 2		GO:0000165,GO:0005096,GO:0005737,GO:0005829,GO:0007165,GO:0031235,GO:0046580	MAPK cascade|GTPase activator activity|cytoplasm|cytosol|signal transduction|intrinsic component of the cytoplasmic side of the plasma membrane|negative regulation of Ras protein signal transduction	ssc04014	Ras signaling pathway
RASSF7	Chr2	330923	331412	489	+	0.244343055269397	-0.612	0.0144543977074593	-1.84	1.5273174979607	0.611	protein_coding	Exon	+	GeneID:100512884,Genbank:XM_021082552.1	Ras association domain family member 7		GO:0005737,GO:0005815,GO:0006915,GO:0007165,GO:0070507	cytoplasm|microtubule organizing center|apoptotic process|signal transduction|regulation of microtubule cytoskeleton organization
RBM18	Chr1	262334868	262335068	200	-	0.338064836205982	-0.471	0.0354813389233576	-1.45	1.52625920896056	0.61	protein_coding	3' UTR	-	GeneID:100154045,Genbank:XM_001925816.4	RNA binding motif protein 18		GO:0003723	RNA binding
RBM47	Chr8	31524097	31552185	549	-	0.165576996346953	-0.781	0.00562341325190349	-2.25	1.50733490955838	0.592	protein_coding	5' UTR	-	GeneID:100513606,Genbank:XM_021101119.1	RNA binding motif protein 47		GO:0002244,GO:0003723,GO:0005634,GO:0016554	hematopoietic progenitor cell differentiation|RNA binding|nucleus|cytidine to uridine editing
RBSN	Chr13	69434380	69434531	151	+	0.378442584717093	-0.422	0.0467735141287198	-1.33	1.76296031581434	0.818	protein_coding	3' UTR	+	GeneID:100737976,Genbank:XM_021069366.1	rabenosyn, RAB effector		GO:0000011,GO:0003676,GO:0005768,GO:0005829,GO:0005886,GO:0006895,GO:0006897,GO:0007596,GO:0008270,GO:0010008,GO:0010009,GO:0015031,GO:0016197,GO:0017137,GO:0031901,GO:0034058,GO:0034498,GO:0043231,GO:0070062,GO:0090160,GO:1903358	vacuole inheritance|nucleic acid binding|endosome|cytosol|plasma membrane|Golgi to endosome transport|endocytosis|blood coagulation|zinc ion binding|endosome membrane|cytoplasmic side of endosome membrane|protein transport|endosomal transport|Rab GTPase binding|early endosome membrane|endosomal vesicle fusion|early endosome to Golgi transport|intracellular membrane-bounded organelle|extracellular…	ssc04144	Endocytosis
RC3H2	Chr1	263777222	263778194	349	-	0.247742205763329	-0.606	0.0147910838816821	-1.83	1.66324419674981	0.734	protein_coding	3' UTR	-	GeneID:100152442,Genbank:XM_013993836.2	ring finger and CCCH-type domains 2		GO:0000209,GO:0000932,GO:0001782,GO:0003677,GO:0003723,GO:0003729,GO:0004842,GO:0009791,GO:0009986,GO:0010608,GO:0016020,GO:0035264,GO:0042098,GO:0043029,GO:0043231,GO:0046872,GO:0048286,GO:0048535,GO:0048536,GO:0060173,GO:0061470,GO:1901224	protein polyubiquitination|P-body|B cell homeostasis|DNA binding|RNA binding|mRNA binding|ubiquitin-protein transferase activity|post-embryonic development|cell surface|posttranscriptional regulation of gene expression|membrane|multicellular organism growth|T cell proliferation|T cell homeostasis|intracellular membrane-bounded organelle|metal ion binding|lung alveolus development|lymph node devel…
RECQL5	Chr12	5732434	5733225	150	+	0.356451133426244	-0.448	0.0407380277804113	-1.39	0.588045625145482	-0.766	protein_coding	5' UTR	+	GeneID:100626380,Genbank:XM_021066623.1	RecQ like helicase 5
REV3L	Chr1	77287820	77288071	251	-	0.374110588272053	-0.427	0.0457088189614875	-1.34	1.93455265922786	0.952	protein_coding	Exon	-	GeneID:100513963,Genbank:XM_021091238.1	REV3 like, DNA directed polymerase zeta catalytic subunit				ssc01524,ssc03460	Platinum drug resistance|Fanconi anemia pathway
RFLNB	Chr12	47313482	47313730	248	+	0.233883723865935	-0.631	0.0128824955169313	-1.89	1.56265576034463	0.644	protein_coding	3' UTR	+	GeneID:100524216,Genbank:XM_003131818.4	refilin B		GO:0001837,GO:0005737,GO:0015629,GO:0030036,GO:0031005,GO:0032432,GO:0048705,GO:0061182,GO:0061572,GO:1900158	epithelial to mesenchymal transition|cytoplasm|actin cytoskeleton|actin cytoskeleton organization|filamin binding|actin filament bundle|skeletal system morphogenesis|negative regulation of chondrocyte development|actin filament bundle organization|negative regulation of bone mineralization involved in bone maturation
RFWD2	Chr9	117915494	117915644	150	-	0.243220400907382	-0.614	0.0141253754462275	-1.85	1.70645219622413	0.771	protein_coding	3' UTR	-	GeneID:100520856,Genbank:XM_021063674.1	ring finger and WD repeat domain 2		GO:0000139,GO:0004842,GO:0005654,GO:0005829,GO:0010212,GO:0016607,GO:0031464,GO:0032436,GO:0043161,GO:0043687,GO:0046872,GO:0061630	Golgi membrane|ubiquitin-protein transferase activity|nucleoplasm|cytosol|response to ionizing radiation|nuclear speck|Cul4A-RING E3 ubiquitin ligase complex|positive regulation of proteasomal ubiquitin-dependent protein catabolic process|proteasome-mediated ubiquitin-dependent protein catabolic process|post-translational protein modification|metal ion binding|ubiquitin protein ligase activity	ssc04115,ssc04120	p53 signaling pathway|Ubiquitin mediated proteolysis
RFWD3	Chr6	12991969	12992367	398	+	0.0549540873857625	-1.26	0.000223872113856834	-3.65	1.7739926103043	0.827	protein_coding	3' UTR	+	GeneID:100736590,Genbank:XM_003481788.4	ring finger and WD repeat domain 3		GO:0000724,GO:0002039,GO:0004842,GO:0005634,GO:0005737,GO:0006974,GO:0010212,GO:0016567,GO:0016605,GO:0031297,GO:0031571,GO:0036297,GO:0046872,GO:0090734,GO:0097371	double-strand break repair via homologous recombination|p53 binding|ubiquitin-protein transferase activity|nucleus|cytoplasm|cellular response to DNA damage stimulus|response to ionizing radiation|protein ubiquitination|PML body|replication fork processing|mitotic G1 DNA damage checkpoint|interstrand cross-link repair|metal ion binding|site of DNA damage|MDM2/MDM4 family protein binding
RHBDF1	Chr3	41548587	41551494	447	+	0.276057785622035	-0.559	0.0204173794466953	-1.69	1.64490013742493	0.718	protein_coding	5' UTR	+	GeneID:100517883,Genbank:XM_021086953.1	rhomboid 5 homolog 1		GO:0000139,GO:0005789,GO:0006508,GO:0008283,GO:0015031,GO:0016021,GO:0016477,GO:0019838,GO:0042058,GO:0050708,GO:0050709,GO:0061136	Golgi membrane|endoplasmic reticulum membrane|proteolysis|cell proliferation|protein transport|integral component of membrane|cell migration|growth factor binding|regulation of epidermal growth factor receptor signaling pathway|regulation of protein secretion|negative regulation of protein secretion|regulation of proteasomal protein catabolic process
RNF115	Chr4	99573560	99573760	200	+	0.10115794542599	-0.995	0.00138038426460289	-2.86	2.11403608112276	1.08	protein_coding	3' UTR	+	GeneID:100739432,Genbank:XM_003481472.4	ring finger protein 115		GO:0004842,GO:0005829,GO:0042059,GO:0042787,GO:0043161,GO:0043162,GO:0046872,GO:0051865,GO:0061630,GO:0070534,GO:0070936	ubiquitin-protein transferase activity|cytosol|negative regulation of epidermal growth factor receptor signaling pathway|protein ubiquitination involved in ubiquitin-dependent protein catabolic process|proteasome-mediated ubiquitin-dependent protein catabolic process|ubiquitin-dependent protein catabolic process via the multivesicular body sorting pathway|metal ion binding|protein autoubiquitinat…
RNF130	Chr2	78515767	78515918	151	+	0.0891250938133746	-1.05	0.001	-3	2.09943336724613	1.07	protein_coding	5' UTR	+	GeneID:100519887,Genbank:XM_021084321.1	ring finger protein 130		GO:0004842,GO:0005737,GO:0006915,GO:0012501,GO:0016021,GO:0046872	ubiquitin-protein transferase activity|cytoplasm|apoptotic process|programmed cell death|integral component of membrane|metal ion binding
RNF145	Chr16	64309985	64310134	149	+	0.130016957803329	-0.886	0.00288403150312661	-2.54	1.67829927421308	0.747	protein_coding	Exon	+	GeneID:100520283,Genbank:XM_021077056.1	ring finger protein 145		GO:0000209,GO:0008270,GO:0016021,GO:0042787,GO:0043161,GO:0061630	protein polyubiquitination|zinc ion binding|integral component of membrane|protein ubiquitination involved in ubiquitin-dependent protein catabolic process|proteasome-mediated ubiquitin-dependent protein catabolic process|ubiquitin protein ligase activity
RNF180	Chr16	42748963	42871026	398	+	0.1492794409579	-0.826	0.00446683592150963	-2.35	1.72787637480055	0.789	protein_coding	Exon	+	GeneID:100526254,Genbank:XM_013984809.2	ring finger protein 180		GO:0000209,GO:0005635,GO:0005789,GO:0016021,GO:0046872,GO:0061630	protein polyubiquitination|nuclear envelope|endoplasmic reticulum membrane|integral component of membrane|metal ion binding|ubiquitin protein ligase activity
RNF187	Chr2	51669229	51669631	201	-	0.378442584717093	-0.422	0.0467735141287198	-1.33	1.50629046663381	0.591	protein_coding	Exon	-	GeneID:102166675,Genbank:XM_021085058.1	ring finger protein 187		GO:0004842,GO:0005634,GO:0005654,GO:0005737,GO:0005829,GO:0008284,GO:0043161,GO:0045893,GO:0046872,GO:0051865,GO:0070936	ubiquitin-protein transferase activity|nucleus|nucleoplasm|cytoplasm|cytosol|positive regulation of cell proliferation|proteasome-mediated ubiquitin-dependent protein catabolic process|positive regulation of transcription, DNA-templated|metal ion binding|protein autoubiquitination|protein K48-linked ubiquitination
RNF44	Chr2	81387989	81388140	151	+	0.0741310241300918	-1.13	0.000478630092322639	-3.32	0.662503508522604	-0.594	protein_coding	3' UTR	+	GeneID:100523538,Genbank:XM_013994879.2	ring finger protein 44		GO:0043161,GO:0046872,GO:0061630	proteasome-mediated ubiquitin-dependent protein catabolic process|metal ion binding|ubiquitin protein ligase activity
RPRD1A	Chr6	119766108	119793620	251	-	0.0758577575029184	-1.12	0.000549540873857625	-3.26	1.63467065697657	0.709	protein_coding	3' UTR	-	GeneID:100621319,Genbank:XM_003356411.5	regulation of nuclear pre-mRNA domain containing 1A		GO:0005654,GO:0016591,GO:0042795,GO:0042802,GO:0070940	nucleoplasm|DNA-directed RNA polymerase II, holoenzyme|snRNA transcription from RNA polymerase II promoter|identical protein binding|dephosphorylation of RNA polymerase II C-terminal domain
RPRD2	Chr4	98669438	98670052	200	-	0.237137370566166	-0.625	0.0131825673855641	-1.88	0.573951206927501	-0.801	protein_coding	5' UTR	-	GeneID:100620276,Genbank:XM_013988087.2	regulation of nuclear pre-mRNA domain containing 2		GO:0005654,GO:0016591,GO:0042795	nucleoplasm|DNA-directed RNA polymerase II, holoenzyme|snRNA transcription from RNA polymerase II promoter
RREB1	Chr7	4638418	4638668	250	+	0.0933254300796991	-1.03	0.00112201845430196	-2.95	0.603321959860381	-0.729	protein_coding	3' UTR	+	GeneID:100153892,Genbank:XM_005665552.3	ras responsive element binding protein 1	zf-C2H2	GO:0000122,GO:0000977,GO:0000979,GO:0001228,GO:0001650,GO:0005634,GO:0005737,GO:0006355,GO:0006366,GO:0007265,GO:0007275,GO:0010634,GO:0016604,GO:0016607,GO:0033601,GO:0045893,GO:0045944,GO:0046872,GO:0070062,GO:1900026,GO:1903691,GO:2000394	negative regulation of transcription from RNA polymerase II promoter|RNA polymerase II regulatory region sequence-specific DNA binding|RNA polymerase II core promoter sequence-specific DNA binding|transcriptional activator activity, RNA polymerase II transcription regulatory region sequence-specific DNA binding|fibrillar center|nucleus|cytoplasm|regulation of transcription, DNA-templated|transcri…
RSPRY1	Chr6	19154511	19154809	298	+	0.328851630875983	-0.483	0.0323593656929628	-1.49	1.85317612378074	0.89	protein_coding	5' UTR	+	GeneID:100515835,Genbank:XM_021093906.1	ring finger and SPRY domain containing 1		GO:0005576,GO:0046872	extracellular region|metal ion binding
RTN4RL1	Chr12	48077071	48077372	301	-	0.0588843655355589	-1.23	0.000251188643150958	-3.6	0.61386784195753	-0.704	protein_coding	Exon	-	GeneID:100511223,Genbank:XM_021067605.1	reticulon 4 receptor like 1		GO:0004860,GO:0004872,GO:0005576,GO:0005737,GO:0005886,GO:0006469,GO:0006501,GO:0008201,GO:0009897,GO:0009986,GO:0010977,GO:0019221,GO:0022038,GO:0031103,GO:0035374,GO:0042995,GO:0043204,GO:0045121,GO:0046426,GO:0046658,GO:0048681,GO:0070062	protein kinase inhibitor activity|receptor activity|extracellular region|cytoplasm|plasma membrane|negative regulation of protein kinase activity|C-terminal protein lipidation|heparin binding|external side of plasma membrane|cell surface|negative regulation of neuron projection development|cytokine-mediated signaling pathway|corpus callosum development|axon regeneration|chondroitin sulfate bindin…
RUNX2	Chr7	40352158	40352408	250	+	0.0812830516164099	-1.09	0.000645654229034656	-3.19	1.95071092305528	0.964	protein_coding	3' UTR	+	GeneID:100737965,Genbank:XM_003482203.4	runt related transcription factor 2	Runt	GO:0000790,GO:0000978,GO:0001077,GO:0001501,GO:0001649,GO:0001958,GO:0002051,GO:0002062,GO:0002063,GO:0002076,GO:0003677,GO:0003682,GO:0003700,GO:0005524,GO:0005634,GO:0005654,GO:0005667,GO:0005737,GO:0005829,GO:0008284,GO:0010628,GO:0019904,GO:0030182,GO:0030217,GO:0030278,GO:0030509,GO:0032332,GO:0035115,GO:0040036,GO:0042475,GO:0042487,GO:0043234,GO:0043425,GO:0044212,GO:0045667,GO:0045669,GO:…	nuclear chromatin|RNA polymerase II proximal promoter sequence-specific DNA binding|transcriptional activator activity, RNA polymerase II proximal promoter sequence-specific DNA binding|skeletal system development|osteoblast differentiation|endochondral ossification|osteoblast fate commitment|chondrocyte differentiation|chondrocyte development|osteoblast development|DNA binding|chromatin binding|…	ssc04928,ssc05202	Parathyroid hormone synthesis, secretion and action|Transcriptional misregulation in cancer
SAMD15	Chr7	100450048	100450197	149	+	0.317687407064977	-0.498	0.0295120922666639	-1.53	0.31643914849257	-1.66	protein_coding	Exon	+	GeneID:100152746,Genbank:XM_013989196.2	sterile alpha motif domain containing 15		GO:0000027,GO:0006364,GO:0030687	ribosomal large subunit assembly|rRNA processing|preribosome, large subunit precursor
SAMD4A	Chr1	183916997	183917396	399	+	0.126765186585785	-0.897	0.00269153480392692	-2.57	1.54221082540794	0.625	protein_coding	5' UTR	+	GeneID:100156574,Genbank:XM_021102232.1	sterile alpha motif domain containing 4A		GO:0000289,GO:0000932,GO:0001650,GO:0003723,GO:0003729,GO:0005829,GO:0006355,GO:0030054,GO:0030371,GO:0030425,GO:0043488,GO:0045202,GO:0045727	nuclear-transcribed mRNA poly(A) tail shortening|P-body|fibrillar center|RNA binding|mRNA binding|cytosol|regulation of transcription, DNA-templated|cell junction|translation repressor activity|dendrite|regulation of mRNA stability|synapse|positive regulation of translation
SCRN1	Chr18	42984842	42985042	200	+	0.233883723865935	-0.631	0.0125892541179417	-1.9	1.63807339571966	0.712	protein_coding	3' UTR	+	GeneID:100513510,Genbank:XM_021078608.1	secernin 1		GO:0005737,GO:0006887,GO:0016805,GO:0031965	cytoplasm|exocytosis|dipeptidase activity|nuclear membrane
SCRN3	Chr15	80410505	80412412	250	+	0.158489319246111	-0.8	0.00512861383991365	-2.29	1.77645359168481	0.829	protein_coding	Exon	+	GeneID:100511049,Genbank:XM_021074977.1	secernin 3		GO:0006887,GO:0016805	exocytosis|dipeptidase activity
SEC11A	Chr7	52858209	52864507	199	+	0.109647819614319	-0.96	0.00169824365246174	-2.77	1.56590859251309	0.647	protein_coding	Exon	+	GeneID:100622744,Genbank:XM_021098904.1	SEC11 homolog A, signal peptidase complex subunit		GO:0005787,GO:0006465,GO:0008233,GO:0008236,GO:0016021,GO:0031090	signal peptidase complex|signal peptide processing|peptidase activity|serine-type peptidase activity|integral component of membrane|organelle membrane	ssc03060	Protein export
SEMA4C	Chr3	56759195	56759345	150	+	0.00977237220955811	-2.01	9.77237220955811e-06	-5.01	0.45375957765858	-1.14	protein_coding	Exon	+	GeneID:100525283,Genbank:XM_021087262.1	semaphorin 4C		GO:0001843,GO:0005615,GO:0014069,GO:0016020,GO:0016021,GO:0021535,GO:0021549,GO:0030054,GO:0030672,GO:0032874,GO:0042692,GO:0045211,GO:0050919,GO:0071526	neural tube closure|extracellular space|postsynaptic density|membrane|integral component of membrane|cell migration in hindbrain|cerebellum development|cell junction|synaptic vesicle membrane|positive regulation of stress-activated MAPK cascade|muscle cell differentiation|postsynaptic membrane|negative chemotaxis|semaphorin-plexin signaling pathway	ssc04360	Axon guidance
SEMA6A	Chr2	120686549	120686799	250	-	0.0616595001861482	-1.21	0.000309029543251359	-3.51	0.504525816922341	-0.987	protein_coding	5' UTR	-	GeneID:100522008,Genbank:XM_005661593.3	semaphorin 6A		GO:0005887,GO:0006915,GO:0007010,GO:0007166,GO:0007399,GO:0007411,GO:0009887,GO:0016021,GO:0030424,GO:1903671,GO:2001224	integral component of plasma membrane|apoptotic process|cytoskeleton organization|cell surface receptor signaling pathway|nervous system development|axon guidance|animal organ morphogenesis|integral component of membrane|axon|negative regulation of sprouting angiogenesis|positive regulation of neuron migration	ssc04360	Axon guidance
SENP1	Chr5	78424770	78425982	249	-	0.272270130807791	-0.565	0.0194984459975805	-1.71	0.612168196200102	-0.708	protein_coding	3' UTR	-	GeneID:100157986,Genbank:XM_021092613.1	SUMO1/sentrin specific peptidase 1		GO:0005634,GO:0005737,GO:0016926,GO:0070140	nucleus|cytoplasm|protein desumoylation|SUMO-specific isopeptidase activity
SENP5	Chr13	133248044	133248439	395	-	0.136144468246595	-0.866	0.00323593656929628	-2.49	1.58117823320789	0.661	protein_coding	Exon	-	GeneID:100526077,Genbank:XM_005670098.3	SUMO1/sentrin specific peptidase 5		GO:0004175,GO:0005634,GO:0005654,GO:0005730,GO:0007049,GO:0016925,GO:0016926,GO:0051301,GO:0070139	endopeptidase activity|nucleus|nucleoplasm|nucleolus|cell cycle|protein sumoylation|protein desumoylation|cell division|SUMO-specific endopeptidase activity
SETD7	Chr8	87524053	87524204	151	+	0.0851138038202376	-1.07	0.000812830516164099	-3.09	0.594603557501361	-0.75	protein_coding	3' UTR	+	GeneID:100626704,Genbank:XM_021101560.1	SET domain containing lysine methyltransferase 7		GO:0002039,GO:0003682,GO:0005654,GO:0005694,GO:0005730,GO:0006325,GO:0006351,GO:0006974,GO:0016279,GO:0018024,GO:0018026,GO:0018027,GO:0045471,GO:0045893,GO:0051570,GO:0070828	p53 binding|chromatin binding|nucleoplasm|chromosome|nucleolus|chromatin organization|transcription, DNA-templated|cellular response to DNA damage stimulus|protein-lysine N-methyltransferase activity|histone-lysine N-methyltransferase activity|peptidyl-lysine monomethylation|peptidyl-lysine dimethylation|response to ethanol|positive regulation of transcription, DNA-templated|regulation of histone…	ssc00310,ssc04068	Lysine degradation|FoxO signaling pathway
SFPQ	Chr6	91395396	91395596	200	-	0.306196343369068	-0.514	0.0263026799189538	-1.58	1.99169950618892	0.994	protein_coding	Exon	-	GeneID:110261143,Genbank:XM_021095898.1	splicing factor proline and glutamine rich
SGO2	Chr15	104113363	104139001	550	+	0.281190083039894	-0.551	0.0208929613085404	-1.68	1.62337916195456	0.699	protein_coding	5' UTR	+	GeneID:100522763,Genbank:XM_005672058.3	shugoshin 2		GO:0000775,GO:0000777,GO:0005654,GO:0005829,GO:0007062,GO:0016604,GO:0030892,GO:0051301,GO:0051754	chromosome, centromeric region|condensed chromosome kinetochore|nucleoplasm|cytosol|sister chromatid cohesion|nuclear body|mitotic cohesin complex|cell division|meiotic sister chromatid cohesion, centromeric
SGSH	Chr12	2248140	2248289	149	+	0.0851138038202376	-1.07	0.000851138038202377	-3.07	1.71475207326834	0.778	protein_coding	3' UTR	+	GeneID:100737146,Genbank:XM_003482941.4	N-sulfoglucosamine sulfohydrolase		GO:0005764,GO:0006027,GO:0008484,GO:0016250,GO:0030200,GO:0043202,GO:0046872,GO:0070062	lysosome|glycosaminoglycan catabolic process|sulfuric ester hydrolase activity|N-sulfoglucosamine sulfohydrolase activity|heparan sulfate proteoglycan catabolic process|lysosomal lumen|metal ion binding|extracellular exosome	ssc00531,ssc04142	Glycosaminoglycan degradation|Lysosome
SH3BGRL	ChrX	64707531	64707679	148	+	0.291071711806661	-0.536	0.0229086765276777	-1.64	1.96291812770696	0.973	protein_coding	3' UTR	+	GeneID:100520772,Genbank:XM_021080702.1	SH3 domain binding glutamate rich protein like		GO:0005070,GO:0005615,GO:0005634,GO:0005737,GO:0017124,GO:0070062	SH3/SH2 adaptor activity|extracellular space|nucleus|cytoplasm|SH3 domain binding|extracellular exosome
SH3BP5	Chr13	2505873	2506073	200	-	0.335737614242955	-0.474	0.0346736850452532	-1.46	1.90527599608787	0.93	protein_coding	3' UTR	-	GeneID:100517856,Genbank:XM_003132063.5	SH3 domain binding protein 5		GO:0004860,GO:0005654,GO:0005737,GO:0005739,GO:0006469,GO:0016604,GO:0017124,GO:0035556,GO:0061099	protein kinase inhibitor activity|nucleoplasm|cytoplasm|mitochondrion|negative regulation of protein kinase activity|nuclear body|SH3 domain binding|intracellular signal transduction|negative regulation of protein tyrosine kinase activity
SH3PXD2A	Chr14	114518206	114518607	401	-	0.0131825673855641	-1.88	1.81970085860998e-05	-4.74	1.65175532987144	0.724	protein_coding	3' UTR	-	GeneID:100153803,Genbank:XM_021072762.1	SH3 and PX domains 2A		GO:0002102,GO:0005829,GO:0006801,GO:0016176,GO:0030054,GO:0030198,GO:0035091,GO:0042995,GO:0055114,GO:0071800,GO:0072675	podosome|cytosol|superoxide metabolic process|superoxide-generating NADPH oxidase activator activity|cell junction|extracellular matrix organization|phosphatidylinositol binding|cell projection|oxidation-reduction process|podosome assembly|osteoclast fusion
SHROOM2	ChrX	6395460	6397188	150	+	0.201836636368156	-0.695	0.0087096358995608	-2.06	2.54912125463852	1.35	protein_coding	Exon	+	GeneID:100522965,Genbank:XM_021079647.1	shroom family member 2		GO:0002089,GO:0003779,GO:0005737,GO:0005856,GO:0005874,GO:0005886,GO:0005913,GO:0005923,GO:0007420,GO:0008013,GO:0008057,GO:0015280,GO:0016324,GO:0016477,GO:0032401,GO:0032438,GO:0043010,GO:0043482,GO:0043583,GO:0045176,GO:0048593,GO:0051015,GO:0070062	lens morphogenesis in camera-type eye|actin binding|cytoplasm|cytoskeleton|microtubule|plasma membrane|cell-cell adherens junction|bicellular tight junction|brain development|beta-catenin binding|eye pigment granule organization|ligand-gated sodium channel activity|apical plasma membrane|cell migration|establishment of melanosome localization|melanosome organization|camera-type eye development|ce…
SHROOM2	ChrX	6395460	6397188	150	+	0.201836636368156	-0.695	0.0087096358995608	-2.06	2.54912125463852	1.35	protein_coding	Exon	+	GeneID:100522965,Genbank:XM_021079647.1	shroom family member 2		GO:0002089,GO:0003779,GO:0005737,GO:0005856,GO:0005874,GO:0005886,GO:0005913,GO:0005923,GO:0007420,GO:0008013,GO:0008057,GO:0015280,GO:0016324,GO:0016477,GO:0032401,GO:0032438,GO:0043010,GO:0043482,GO:0043583,GO:0045176,GO:0048593,GO:0051015,GO:0070062	lens morphogenesis in camera-type eye|actin binding|cytoplasm|cytoskeleton|microtubule|plasma membrane|cell-cell adherens junction|bicellular tight junction|brain development|beta-catenin binding|eye pigment granule organization|ligand-gated sodium channel activity|apical plasma membrane|cell migration|establishment of melanosome localization|melanosome organization|camera-type eye development|ce…
SHROOM2	ChrX	6449053	6449254	201	+	0.321366053864032	-0.493	0.0301995172040202	-1.52	1.5977038328983	0.676	protein_coding	3' UTR	+	GeneID:100522965,Genbank:XM_021079647.1	shroom family member 2		GO:0002089,GO:0003779,GO:0005737,GO:0005856,GO:0005874,GO:0005886,GO:0005913,GO:0005923,GO:0007420,GO:0008013,GO:0008057,GO:0015280,GO:0016324,GO:0016477,GO:0032401,GO:0032438,GO:0043010,GO:0043482,GO:0043583,GO:0045176,GO:0048593,GO:0051015,GO:0070062	lens morphogenesis in camera-type eye|actin binding|cytoplasm|cytoskeleton|microtubule|plasma membrane|cell-cell adherens junction|bicellular tight junction|brain development|beta-catenin binding|eye pigment granule organization|ligand-gated sodium channel activity|apical plasma membrane|cell migration|establishment of melanosome localization|melanosome organization|camera-type eye development|ce…
SHROOM2	ChrX	6449053	6449254	201	+	0.321366053864032	-0.493	0.0301995172040202	-1.52	1.5977038328983	0.676	protein_coding	3' UTR	+	GeneID:100522965,Genbank:XM_021079647.1	shroom family member 2		GO:0002089,GO:0003779,GO:0005737,GO:0005856,GO:0005874,GO:0005886,GO:0005913,GO:0005923,GO:0007420,GO:0008013,GO:0008057,GO:0015280,GO:0016324,GO:0016477,GO:0032401,GO:0032438,GO:0043010,GO:0043482,GO:0043583,GO:0045176,GO:0048593,GO:0051015,GO:0070062	lens morphogenesis in camera-type eye|actin binding|cytoplasm|cytoskeleton|microtubule|plasma membrane|cell-cell adherens junction|bicellular tight junction|brain development|beta-catenin binding|eye pigment granule organization|ligand-gated sodium channel activity|apical plasma membrane|cell migration|establishment of melanosome localization|melanosome organization|camera-type eye development|ce…
SIAH1	Chr6	36360805	36361055	250	+	0.264240875732195	-0.578	0.0181970085860998	-1.74	0.664803554090857	-0.589	protein_coding	5' UTR	+	GeneID:100520614,Genbank:XM_013998276.2	siah E3 ubiquitin protein ligase 1		GO:0000209,GO:0004842,GO:0005634,GO:0005737,GO:0005769,GO:0005829,GO:0005886,GO:0006511,GO:0006915,GO:0007049,GO:0007283,GO:0007399,GO:0007411,GO:0008022,GO:0008270,GO:0009653,GO:0030163,GO:0030877,GO:0031648,GO:0042787,GO:0042802,GO:0043065,GO:0043161,GO:0044267,GO:0051402,GO:0061630,GO:2001244	protein polyubiquitination|ubiquitin-protein transferase activity|nucleus|cytoplasm|early endosome|cytosol|plasma membrane|ubiquitin-dependent protein catabolic process|apoptotic process|cell cycle|spermatogenesis|nervous system development|axon guidance|protein C-terminus binding|zinc ion binding|anatomical structure morphogenesis|protein catabolic process|beta-catenin destruction complex|protei…	ssc04115,ssc04120,ssc04310	p53 signaling pathway|Ubiquitin mediated proteolysis|Wnt signaling pathway
SIN3B	Chr2	60750672	60750822	150	-	0.259417936211881	-0.586	0.0169824365246174	-1.77	0.596667871515861	-0.745	protein_coding	3' UTR	-	GeneID:100513073,Genbank:XM_003123478.4	SIN3 transcription regulator family member B		GO:0000122,GO:0000805,GO:0000806,GO:0001106,GO:0001741,GO:0003682,GO:0005634,GO:0005654,GO:0005737,GO:0006351,GO:0016575,GO:0016580,GO:0019216,GO:0030849	negative regulation of transcription from RNA polymerase II promoter|X chromosome|Y chromosome|RNA polymerase II transcription corepressor activity|XY body|chromatin binding|nucleus|nucleoplasm|cytoplasm|transcription, DNA-templated|histone deacetylation|Sin3 complex|regulation of lipid metabolic process|autosome
SIPA1L1	Chr7	95126461	95142510	201	+	0.314774831410132	-0.502	0.0288403150312661	-1.54	0.600818024763425	-0.735	protein_coding	Exon	+	GeneID:100157762,Genbank:XM_013989146.2	signal induced proliferation associated 1 like 1		GO:0005096,GO:0005737,GO:0005856,GO:0014069,GO:0030054,GO:0031532,GO:0043087,GO:0043197,GO:0045211,GO:0046875,GO:0048013,GO:0048167,GO:0050770,GO:0051056,GO:0061001,GO:0090630	GTPase activator activity|cytoplasm|cytoskeleton|postsynaptic density|cell junction|actin cytoskeleton reorganization|regulation of GTPase activity|dendritic spine|postsynaptic membrane|ephrin receptor binding|ephrin receptor signaling pathway|regulation of synaptic plasticity|regulation of axonogenesis|regulation of small GTPase mediated signal transduction|regulation of dendritic spine morphoge…	ssc04015	Rap1 signaling pathway
SIPA1L3	Chr6	47037172	47037674	500	+	0.0660693448007596	-1.18	0.000354813389233575	-3.45	1.58008262372675	0.66	protein_coding	Exon	+	GeneID:100514291,Genbank:XM_021094330.1	signal induced proliferation associated 1 like 3		GO:0001654,GO:0001725,GO:0002244,GO:0003382,GO:0005096,GO:0005615,GO:0007010,GO:0016324,GO:0045177,GO:0051056,GO:0061689,GO:0090162	eye development|stress fiber|hematopoietic progenitor cell differentiation|epithelial cell morphogenesis|GTPase activator activity|extracellular space|cytoskeleton organization|apical plasma membrane|apical part of cell|regulation of small GTPase mediated signal transduction|tricellular tight junction|establishment of epithelial cell polarity	ssc04015	Rap1 signaling pathway
SLAIN2	Chr8	38319269	38319668	399	+	0.122743923115841	-0.911	0.00245470891568503	-2.61	0.622005826649234	-0.685	protein_coding	3' UTR	+	GeneID:100519161,Genbank:XM_005666635.3	SLAIN motif family member 2		GO:0005737,GO:0007020,GO:0015630,GO:0031116,GO:0031122	cytoplasm|microtubule nucleation|microtubule cytoskeleton|positive regulation of microtubule polymerization|cytoplasmic microtubule organization
SLC10A5	Chr4	54934124	54934468	344	+	0.226986485188382	-0.644	0.0117489755493953	-1.93	0.423372656181264	-1.24	protein_coding	Exon	+	GeneID:100628055,Genbank:XM_021089172.1	solute carrier family 10 member 5		GO:0008508,GO:0016021	bile acid:sodium symporter activity|integral component of membrane
SLC16A5	Chr12	6198601	6199051	450	-	0.100925288607668	-0.996	0.00131825673855641	-2.88	1.57680034811256	0.657	protein_coding	5' UTR	-	GeneID:100514790,Genbank:XM_005668613.3	solute carrier family 16 member 5		GO:0005887,GO:0008028,GO:0015293,GO:0015718,GO:0016020	integral component of plasma membrane|monocarboxylic acid transmembrane transporter activity|symporter activity|monocarboxylic acid transport|membrane
SLC17A5	Chr1	92341501	92341700	199	+	0.0741310241300918	-1.13	0.000501187233627273	-3.3	1.92252185677752	0.943	protein_coding	3' UTR	+	GeneID:100516051,Genbank:XM_003121410.4	solute carrier family 17 member 5		GO:0005765,GO:0015293,GO:0016021	lysosomal membrane|symporter activity|integral component of membrane	ssc04142	Lysosome
SLC22A5	Chr2	134661238	134668930	151	+	0.17298163592151	-0.762	0.00616595001861482	-2.21	3.05251841792112	1.61	protein_coding	Exon	+	GeneID:100520422,Genbank:XM_003123912.5	solute carrier family 22 member 5				ssc05231	Choline metabolism in cancer
SLC24A3	Chr17	27779093	27779243	150	+	0.361409862639613	-0.442	0.0426579518801593	-1.37	1.67946298588828	0.748	protein_coding	3' UTR	+	GeneID:100625032,Genbank:XM_021078001.1	solute carrier family 24 member 3		GO:0005262,GO:0005509,GO:0005886,GO:0005887,GO:0006811,GO:0006874,GO:0008273,GO:0015293,GO:0030955,GO:0031402	calcium channel activity|calcium ion binding|plasma membrane|integral component of plasma membrane|ion transport|cellular calcium ion homeostasis|calcium, potassium:sodium antiporter activity|symporter activity|potassium ion binding|sodium ion binding
SLC25A37	Chr14	7708449	7708600	151	+	0.15205475297325	-0.818	0.00457088189614875	-2.34	0.527045711645369	-0.924	protein_coding	3' UTR	+	GeneID:100153622,Genbank:XM_021072304.1	solute carrier family 25 member 37		GO:0005381,GO:0005743,GO:0006839,GO:0016021,GO:0048250,GO:0055072	iron ion transmembrane transporter activity|mitochondrial inner membrane|mitochondrial transport|integral component of membrane|mitochondrial iron ion transport|iron ion homeostasis
SLC25A40	Chr9	92497979	92501566	151	+	0.152756605823807	-0.816	0.00467735141287198	-2.33	1.58776786186331	0.667	protein_coding	Exon	+	GeneID:100621546,Genbank:XM_021102524.1	solute carrier family 25 member 40		GO:0005743,GO:0006839,GO:0016021,GO:0022857	mitochondrial inner membrane|mitochondrial transport|integral component of membrane|transmembrane transporter activity
SLC2A13	Chr5	71298982	71299132	150	-	0.240436280000693	-0.619	0.0138038426460288	-1.86	1.90659709057632	0.931	protein_coding	3' UTR	-	GeneID:106504075,Genbank:XM_021092534.1	solute carrier family 2 member 13		GO:0005351,GO:0005355,GO:0005366,GO:0005886,GO:0015798,GO:0016021,GO:0035428,GO:0046323	sugar:proton symporter activity|glucose transmembrane transporter activity|myo-inositol:proton symporter activity|plasma membrane|myo-inositol transport|integral component of membrane|hexose transmembrane transport|glucose import
SLC35D1	Chr6	145591333	145591533	200	+	0.215278173472437	-0.667	0.0102329299228075	-1.99	2.77021893622185	1.47	protein_coding	3' UTR	+	GeneID:733680,Genbank:XM_003127939.6	solute carrier family 35 member D1		GO:0000139,GO:0008643,GO:0015165,GO:0016021	Golgi membrane|carbohydrate transport|pyrimidine nucleotide-sugar transmembrane transporter activity|integral component of membrane
SLC36A4	Chr9	25639765	25639963	198	-	0.311171633710602	-0.507	0.0275422870333817	-1.56	1.57789368170493	0.658	protein_coding	3' UTR	-	GeneID:100511947,Genbank:XM_005667225.3	solute carrier family 36 member 4		GO:0005774,GO:0005886,GO:0015180,GO:0015193,GO:0015196,GO:0015293,GO:0015808,GO:0015824,GO:0015827,GO:0016021,GO:1904271,GO:1904556	vacuolar membrane|plasma membrane|L-alanine transmembrane transporter activity|L-proline transmembrane transporter activity|L-tryptophan transmembrane transporter activity|symporter activity|L-alanine transport|proline transport|tryptophan transport|integral component of membrane|L-proline import across plasma membrane|L-tryptophan transmembrane transport	ssc04974	Protein digestion and absorption
SLC6A17	Chr4	109921540	109921840	300	-	0.145881426027535	-0.836	0.00416869383470336	-2.38	1.71713087287551	0.78	protein_coding	3' UTR	-	GeneID:100156430,Genbank:XM_021090051.1	solute carrier family 6 member 17		GO:0005328,GO:0005887,GO:0007420,GO:0008021,GO:0015171,GO:0015804,GO:0015816,GO:0015820,GO:0015824,GO:0030054,GO:0030672,GO:0032328	neurotransmitter:sodium symporter activity|integral component of plasma membrane|brain development|synaptic vesicle|amino acid transmembrane transporter activity|neutral amino acid transport|glycine transport|leucine transport|proline transport|cell junction|synaptic vesicle membrane|alanine transport
SLC7A6	Chr6	28873258	28873509	251	+	0.091201083935591	-1.04	0.00107151930523761	-2.97	2.49666109780322	1.32	protein_coding	3' UTR	+	GeneID:110260947,Genbank:XM_021094156.1	solute carrier family 7 member 6		GO:0005886,GO:0005887,GO:0015179,GO:0015297,GO:0016323,GO:0043231	plasma membrane|integral component of plasma membrane|L-amino acid transmembrane transporter activity|antiporter activity|basolateral plasma membrane|intracellular membrane-bounded organelle
SLC7A6OS	Chr6	28883375	28883523	148	-	0.171790838715759	-0.765	0.00602559586074357	-2.22	1.51047258556283	0.595	protein_coding	Exon	-	GeneID:110260949,Genbank:XM_021094162.1	solute carrier family 7 member 6 opposite strand		GO:0002244,GO:0005634,GO:0005737,GO:0015031	hematopoietic progenitor cell differentiation|nucleus|cytoplasm|protein transport
SLTM	Chr1	113134363	113134564	201	+	0.336511569375491	-0.473	0.0346736850452532	-1.46	1.82260256127428	0.866	protein_coding	3' UTR	+	GeneID:100154227,Genbank:XM_021073623.1	SAFB like transcription modulator		GO:0003690,GO:0003723,GO:0005634,GO:0005654,GO:0006351,GO:0006357,GO:0006915,GO:0016604,GO:0043565,GO:0050684	double-stranded DNA binding|RNA binding|nucleus|nucleoplasm|transcription, DNA-templated|regulation of transcription from RNA polymerase II promoter|apoptotic process|nuclear body|sequence-specific DNA binding|regulation of mRNA processing
SMARCD3	Chr18	5979296	5979494	198	+	0.372391706254569	-0.429	0.0457088189614875	-1.34	1.80750545350217	0.854	protein_coding	5' UTR	+	GeneID:100521999,Genbank:XM_021079264.1	SWI/SNF related, matrix associated, actin dependent regulator of chromatin, subfamily d, member 3		GO:0000790,GO:0002052,GO:0003139,GO:0003219,GO:0003407,GO:0003682,GO:0003713,GO:0005102,GO:0005634,GO:0005654,GO:0005737,GO:0006337,GO:0006338,GO:0006351,GO:0006357,GO:0008134,GO:0010971,GO:0016514,GO:0016569,GO:0016922,GO:0019216,GO:0030374,GO:0035257,GO:0042692,GO:0043393,GO:0045893,GO:0051152,GO:0071564,GO:0071565	nuclear chromatin|positive regulation of neuroblast proliferation|secondary heart field specification|cardiac right ventricle formation|neural retina development|chromatin binding|transcription coactivator activity|receptor binding|nucleus|nucleoplasm|cytoplasm|nucleosome disassembly|chromatin remodeling|transcription, DNA-templated|regulation of transcription from RNA polymerase II promoter|tran…	ssc04714,ssc05225	Thermogenesis|Hepatocellular carcinoma
SMC5	Chr1	223560370	223560521	151	+	0.169824365246174	-0.77	0.00588843655355589	-2.23	0.605416541975277	-0.724	protein_coding	5' UTR	+	GeneID:100515003,Genbank:XM_021064741.1	structural maintenance of chromosomes 5		GO:0000722,GO:0000724,GO:0000781,GO:0000803,GO:0005524,GO:0005634,GO:0005654,GO:0006974,GO:0007062,GO:0016605,GO:0016607,GO:0030054,GO:0030915,GO:0034184,GO:0035061,GO:0035861,GO:0051301,GO:0051984,GO:0090398	telomere maintenance via recombination|double-strand break repair via homologous recombination|chromosome, telomeric region|sex chromosome|ATP binding|nucleus|nucleoplasm|cellular response to DNA damage stimulus|sister chromatid cohesion|PML body|nuclear speck|cell junction|Smc5-Smc6 complex|positive regulation of maintenance of mitotic sister chromatid cohesion|interchromatin granule|site of dou…
SMIM3	Chr2	151762933	151763083	150	+	0.091201083935591	-1.04	0.0010471285480509	-2.98	2.17346972505212	1.12	protein_coding	3' UTR	+	GeneID:110259544,Genbank:XM_021085035.1	small integral membrane protein 3		GO:0016021	integral component of membrane
SMTN	Chr14	47881214	47885918	150	+	0.130918192299941	-0.883	0.00295120922666639	-2.53	1.56049096034741	0.642	protein_coding	5' UTR	+	GeneID:414369,Genbank:NM_001244360.1	smoothelin		GO:0003779,GO:0005737,GO:0005856,GO:0006939,GO:0007517,GO:0008307,GO:0015629	actin binding|cytoplasm|cytoskeleton|smooth muscle contraction|muscle organ development|structural constituent of muscle|actin cytoskeleton
SMURF1	Chr3	6140856	6141006	150	-	0.0812830516164099	-1.09	0.000707945784384138	-3.15	2.39495740923786	1.26	protein_coding	5' UTR	-	GeneID:100621443,Genbank:XM_021086117.1	SMAD specific E3 ubiquitin protein ligase 1		GO:0000209,GO:0004842,GO:0005737,GO:0005739,GO:0005829,GO:0005886,GO:0006611,GO:0016567,GO:0030154,GO:0030279,GO:0030424,GO:0030509,GO:0030512,GO:0030514,GO:0030579,GO:0032801,GO:0034394,GO:0042787,GO:0043025,GO:0043161,GO:0061630,GO:0061734,GO:0061736,GO:0061753,GO:0070411,GO:0070412,GO:0071211,GO:1903861,GO:2000060	protein polyubiquitination|ubiquitin-protein transferase activity|cytoplasm|mitochondrion|cytosol|plasma membrane|protein export from nucleus|protein ubiquitination|cell differentiation|negative regulation of ossification|axon|BMP signaling pathway|negative regulation of transforming growth factor beta receptor signaling pathway|negative regulation of BMP signaling pathway|ubiquitin-dependent SMA…	ssc04120,ssc04144,ssc04340,ssc04350	Ubiquitin mediated proteolysis|Endocytosis|Hedgehog signaling pathway|TGF-beta signaling pathway
SNX19	Chr9	57516220	57516370	150	-	0.117760597352081	-0.929	0.00208929613085404	-2.68	1.92919636916828	0.948	protein_coding	3' UTR	-	GeneID:100519207,Genbank:XM_003130084.4	sorting nexin 19		GO:0002062,GO:0005737,GO:0006887,GO:0030073,GO:0030659,GO:0031901,GO:0032266,GO:1990502	chondrocyte differentiation|cytoplasm|exocytosis|insulin secretion|cytoplasmic vesicle membrane|early endosome membrane|phosphatidylinositol-3-phosphate binding|dense core granule maturation
SNX19	Chr9	57518814	57518964	150	-	0.152756605823807	-0.816	0.00478630092322639	-2.32	0.623732785957023	-0.681	protein_coding	3' UTR	-	GeneID:100519207,Genbank:XM_003130084.4	sorting nexin 19		GO:0002062,GO:0005737,GO:0006887,GO:0030073,GO:0030659,GO:0031901,GO:0032266,GO:1990502	chondrocyte differentiation|cytoplasm|exocytosis|insulin secretion|cytoplasmic vesicle membrane|early endosome membrane|phosphatidylinositol-3-phosphate binding|dense core granule maturation
SOS1	Chr3	101282677	101284441	151	+	0.2333458062281	-0.632	0.0125892541179417	-1.9	1.72907446261573	0.79	protein_coding	Exon	+	GeneID:100520187,Genbank:XM_021087586.1	SOS Ras/Rac guanine nucleotide exchange factor 1				ssc01521,ssc01522,ssc04010,ssc04012,ssc04014,ssc04062,ssc04068,ssc04072,ssc04150,ssc04151,ssc04510,ssc04540,ssc04630,ssc04650,ssc04660,ssc04662,ssc04664,ssc04714,ssc04722,ssc04810,ssc04910,ssc04912,ssc04915,ssc04917,ssc04926,ssc04935,ssc05034,ssc05160,ssc05161,ssc05163,ssc05165,ssc05200,ssc05205,ssc05206,ssc05207,ssc05208,ssc05210,ssc05211,ssc05213,ssc05214,ssc05215,ssc05220,ssc05221,ssc05223,ssc…	EGFR tyrosine kinase inhibitor resistance|Endocrine resistance|MAPK signaling pathway|ErbB signaling pathway|Ras signaling pathway|Chemokine signaling pathway|FoxO signaling pathway|Phospholipase D signaling pathway|mTOR signaling pathway|PI3K-Akt signaling pathway|Focal adhesion|Gap junction|JAK-STAT signaling pathway|Natural killer cell mediated cytotoxicity|T cell receptor signaling pathway|B …
SOS2	Chr1	179957950	179959162	550	-	0.0602559586074358	-1.22	0.000295120922666639	-3.53	1.81755623289704	0.862	protein_coding	Exon	-	GeneID:100156602,Genbank:XM_021101439.1	SOS Ras/Rho guanine nucleotide exchange factor 2				ssc01521,ssc01522,ssc04010,ssc04012,ssc04014,ssc04062,ssc04068,ssc04072,ssc04150,ssc04151,ssc04510,ssc04540,ssc04630,ssc04650,ssc04660,ssc04662,ssc04664,ssc04714,ssc04722,ssc04810,ssc04910,ssc04912,ssc04915,ssc04917,ssc04926,ssc04935,ssc05034,ssc05160,ssc05161,ssc05163,ssc05165,ssc05200,ssc05205,ssc05206,ssc05207,ssc05208,ssc05210,ssc05211,ssc05213,ssc05214,ssc05215,ssc05220,ssc05221,ssc05223,ssc…	EGFR tyrosine kinase inhibitor resistance|Endocrine resistance|MAPK signaling pathway|ErbB signaling pathway|Ras signaling pathway|Chemokine signaling pathway|FoxO signaling pathway|Phospholipase D signaling pathway|mTOR signaling pathway|PI3K-Akt signaling pathway|Focal adhesion|Gap junction|JAK-STAT signaling pathway|Natural killer cell mediated cytotoxicity|T cell receptor signaling pathway|B …
SPHK1	Chr12	5115492	5115692	200	-	0.307609681474071	-0.512	0.0269153480392692	-1.57	1.61888443309482	0.695	protein_coding	Exon	-	GeneID:100519210,Genbank:XM_021066591.1	sphingosine kinase 1		GO:0000287,GO:0001568,GO:0003677,GO:0003951,GO:0005516,GO:0005524,GO:0005634,GO:0005737,GO:0005829,GO:0005886,GO:0006457,GO:0006670,GO:0006954,GO:0007165,GO:0007420,GO:0008481,GO:0010800,GO:0010803,GO:0017050,GO:0019722,GO:0030148,GO:0030307,GO:0030335,GO:0031398,GO:0032651,GO:0035556,GO:0038036,GO:0042346,GO:0043066,GO:0045766,GO:0045931,GO:0045987,GO:0046512,GO:0046521,GO:0048146,GO:0051092,GO:…	magnesium ion binding|blood vessel development|DNA binding|NAD+ kinase activity|calmodulin binding|ATP binding|nucleus|cytoplasm|cytosol|plasma membrane|protein folding|sphingosine metabolic process|inflammatory response|signal transduction|brain development|sphinganine kinase activity|positive regulation of peptidyl-threonine phosphorylation|regulation of tumor necrosis factor-mediated signaling…	ssc00600,ssc04020,ssc04071,ssc04072,ssc04370,ssc04371,ssc04666,ssc05152	Sphingolipid metabolism|Calcium signaling pathway|Sphingolipid signaling pathway|Phospholipase D signaling pathway|VEGF signaling pathway|Apelin signaling pathway|Fc gamma R-mediated phagocytosis|Tuberculosis
SPHK2	Chr6	53985503	53985652	149	+	0.206538015581053	-0.685	0.00933254300796992	-2.03	0.647072827241427	-0.628	protein_coding	Exon	+	GeneID:100738292,Genbank:XM_021094684.1	sphingosine kinase 2		GO:0001568,GO:0003951,GO:0005524,GO:0005765,GO:0005829,GO:0006669,GO:0007420,GO:0007565,GO:0008283,GO:0008284,GO:0008481,GO:0016020,GO:0017016,GO:0017050,GO:0030148,GO:0038036,GO:0043066,GO:0043231,GO:0046512	blood vessel development|NAD+ kinase activity|ATP binding|lysosomal membrane|cytosol|sphinganine-1-phosphate biosynthetic process|brain development|female pregnancy|cell proliferation|positive regulation of cell proliferation|sphinganine kinase activity|membrane|Ras GTPase binding|D-erythro-sphingosine kinase activity|sphingolipid biosynthetic process|sphingosine-1-phosphate receptor activity|neg…	ssc00600,ssc04020,ssc04071,ssc04072,ssc04370,ssc04371,ssc04666,ssc05152	Sphingolipid metabolism|Calcium signaling pathway|Sphingolipid signaling pathway|Phospholipase D signaling pathway|VEGF signaling pathway|Apelin signaling pathway|Fc gamma R-mediated phagocytosis|Tuberculosis
SPICE1	Chr13	146448798	146449346	200	+	0.338064836205982	-0.471	0.0354813389233576	-1.45	0.610473256334567	-0.712	protein_coding	Exon	+	GeneID:100624928,Genbank:XM_021070358.1	spindle and centriole associated protein 1		GO:0005814,GO:0005819,GO:0046599,GO:0051301,GO:0090307	centriole|spindle|regulation of centriole replication|cell division|mitotic spindle assembly
SPOP	Chr12	25792769	25792918	149	-	0.0977237220955811	-1.01	0.00123026877081238	-2.91	0.577142708758419	-0.793	protein_coding	3' UTR	-	GeneID:100525950,Genbank:XM_021067137.1	speckle type BTB/POZ protein		GO:0000122,GO:0001085,GO:0005634,GO:0005654,GO:0005737,GO:0016607,GO:0019005,GO:0030162,GO:0031463,GO:0031625,GO:0042593,GO:0042787,GO:0043161,GO:0043433,GO:1902237,GO:2000676	negative regulation of transcription from RNA polymerase II promoter|RNA polymerase II transcription factor binding|nucleus|nucleoplasm|cytoplasm|nuclear speck|SCF ubiquitin ligase complex|regulation of proteolysis|Cul3-RING ubiquitin ligase complex|ubiquitin protein ligase binding|glucose homeostasis|protein ubiquitination involved in ubiquitin-dependent protein catabolic process|proteasome-medi…	ssc04340	Hedgehog signaling pathway
SPTY2D1	Chr2	40582958	40583108	150	+	0.132739445772974	-0.877	0.00309029543251359	-2.51	1.56373928625719	0.645	protein_coding	5' UTR	+	GeneID:100524607,Genbank:XM_021083260.1	SPT2 chromatin protein domain containing 1		GO:0001042,GO:0003677,GO:0005730,GO:0006334,GO:0006351,GO:0006355,GO:0010847,GO:0042393,GO:0043486	RNA polymerase I core binding|DNA binding|nucleolus|nucleosome assembly|transcription, DNA-templated|regulation of transcription, DNA-templated|regulation of chromatin assembly|histone binding|histone exchange
SRGAP1	Chr5	28600627	28600778	151	+	0.384591782045354	-0.415	0.0489778819368446	-1.31	0.353553390593274	-1.5	protein_coding	3' UTR	+	GeneID:100623414,Genbank:XM_021091938.1	SLIT-ROBO Rho GTPase activating protein 1		GO:0005096,GO:0005737,GO:0005829,GO:0007165,GO:0030336,GO:0048365,GO:0051056	GTPase activator activity|cytoplasm|cytosol|signal transduction|negative regulation of cell migration|Rac GTPase binding|regulation of small GTPase mediated signal transduction	ssc04360	Axon guidance
SRGAP2	Chr9	67115968	67116219	251	+	0.18836490894898	-0.725	0.00741310241300918	-2.13	0.635515844652833	-0.654	protein_coding	3' UTR	+	GeneID:100518625,Genbank:XM_021063302.1	SLIT-ROBO Rho GTPase activating protein 2				ssc04360	Axon guidance
SRL	Chr3	38110735	38110936	201	+	0.363915036127207	-0.439	0.0436515832240166	-1.36	0.289172045976322	-1.79	protein_coding	3' UTR	+	GeneID:100514098,Genbank:XM_021086705.1	sarcalumenin		GO:0005525,GO:0033018	GTP binding|sarcoplasmic reticulum lumen
SRPX2	ChrX	82336790	82337039	249	+	0.210862814993329	-0.676	0.00977237220955811	-2.01	1.7111900513652	0.775	protein_coding	5' UTR	+	GeneID:100153130,Genbank:XM_001924519.5	sushi repeat containing protein, X-linked 2		GO:0001525,GO:0005102,GO:0005615,GO:0005737,GO:0009986,GO:0030054,GO:0036458,GO:0042325,GO:0042802,GO:0048870,GO:0051965,GO:0060076,GO:0071625,GO:0090050,GO:0097060,GO:0098609	angiogenesis|receptor binding|extracellular space|cytoplasm|cell surface|cell junction|hepatocyte growth factor binding|regulation of phosphorylation|identical protein binding|cell motility|positive regulation of synapse assembly|excitatory synapse|vocalization behavior|positive regulation of cell migration involved in sprouting angiogenesis|synaptic membrane|cell-cell adhesion
SSX2IP	Chr6	129110278	129110429	151	+	0.367282	-0.435	4.466836e-02	-1.35	1.64832	0.721	protein_coding	stop codon	+	GeneID:100522497,Genbank:XM_021096345.1	SSX family member 2 interacting protein				ssc04520	Adherens junction
SSX2IP	Chr6	129082987	129093282	450	+	0.133045441797809	-0.876	0.00316227766016838	-2.5	1.5977038328983	0.676	protein_coding	Exon	+	GeneID:100522497,Genbank:XM_021096345.1	SSX family member 2 interacting protein				ssc04520	Adherens junction
STAU2	Chr4	62167530	62178908	150	+	0.0645654229034656	-1.19	0.000331131121482591	-3.48	0.572362080299342	-0.805	protein_coding	Exon	+	GeneID:100516319,Genbank:XM_021089210.1	staufen double-stranded RNA binding protein 2		GO:0003723,GO:0003725,GO:0005730,GO:0005783,GO:0005874,GO:0016020	RNA binding|double-stranded RNA binding|nucleolus|endoplasmic reticulum|microtubule|membrane
STIL	Chr6	164208178	164210497	200	+	0.117760597352081	-0.929	0.00208929613085404	-2.68	0.577142708758419	-0.793	protein_coding	5' UTR	+	GeneID:100522443,Genbank:XM_021096689.1	SCL/TAL1 interrupting locus
STK38L	Chr5	46492911	46493259	348	-	0.108642562361707	-0.964	0.00165958690743756	-2.78	1.80500145492486	0.852	protein_coding	3' UTR	-	GeneID:100516734,Genbank:XM_021092164.1	serine/threonine kinase 38 like		GO:0000287,GO:0003779,GO:0004674,GO:0005524,GO:0005737,GO:0005829,GO:0006468,GO:0015629,GO:0016020,GO:0018105,GO:0035556,GO:0051128	magnesium ion binding|actin binding|protein serine/threonine kinase activity|ATP binding|cytoplasm|cytosol|protein phosphorylation|actin cytoskeleton|membrane|peptidyl-serine phosphorylation|intracellular signal transduction|regulation of cellular component organization
STMN4	Chr14	10987454	10987654	200	-	0.231206479017559	-0.636	0.0123026877081238	-1.91	1.97109867387874	0.979	protein_coding	3' UTR	-	GeneID:100739720,Genbank:XM_021073164.1	stathmin 4		GO:0005737,GO:0005794,GO:0007019,GO:0015631,GO:0030424,GO:0030426,GO:0031110,GO:0031175,GO:0043005,GO:0051493	cytoplasm|Golgi apparatus|microtubule depolymerization|tubulin binding|axon|growth cone|regulation of microtubule polymerization or depolymerization|neuron projection development|neuron projection|regulation of cytoskeleton organization
STMN4	Chr14	10987902	10991978	349	-	0.0891250938133746	-1.05	0.000933254300796991	-3.03	1.70881948177947	0.773	protein_coding	3' UTR	-	GeneID:100739720,Genbank:XM_021073164.1	stathmin 4		GO:0005737,GO:0005794,GO:0007019,GO:0015631,GO:0030424,GO:0030426,GO:0031110,GO:0031175,GO:0043005,GO:0051493	cytoplasm|Golgi apparatus|microtubule depolymerization|tubulin binding|axon|growth cone|regulation of microtubule polymerization or depolymerization|neuron projection development|neuron projection|regulation of cytoskeleton organization
STX2	Chr14	24378340	24378641	301	+	0.181970085860998	-0.74	0.00707945784384138	-2.15	1.59549047961807	0.674	protein_coding	3' UTR	+	GeneID:100155887,Genbank:XM_021072703.1	syntaxin 2		GO:0000149,GO:0005484,GO:0005615,GO:0005886,GO:0006886,GO:0007165,GO:0007340,GO:0007398,GO:0008021,GO:0009887,GO:0016021,GO:0016323,GO:0030027,GO:0030154,GO:0031201,GO:0031629,GO:0033194,GO:0043231,GO:0046983,GO:0048278,GO:0048306,GO:0051259,GO:0070062,GO:1903575	SNARE binding|SNAP receptor activity|extracellular space|plasma membrane|intracellular protein transport|signal transduction|acrosome reaction|ectoderm development|synaptic vesicle|animal organ morphogenesis|integral component of membrane|basolateral plasma membrane|lamellipodium|cell differentiation|SNARE complex|synaptic vesicle fusion to presynaptic active zone membrane|response to hydroperoxi…	ssc04130,ssc04721	SNARE interactions in vesicular transport|Synaptic vesicle cycle
STX3	Chr2	11703840	11706085	200	-	0.328095293113119	-0.484	0.0323593656929628	-1.49	0.65202536762928	-0.617	protein_coding	Exon	-	GeneID:100520886,Genbank:XM_021082987.1	syntaxin 3		GO:0000149,GO:0005484,GO:0005773,GO:0005886,GO:0005911,GO:0006886,GO:0008021,GO:0008284,GO:0016021,GO:0016081,GO:0016324,GO:0019221,GO:0030027,GO:0030425,GO:0030426,GO:0031175,GO:0031201,GO:0031629,GO:0042470,GO:0042581,GO:0042582,GO:0042589,GO:0042734,GO:0043005,GO:0045785,GO:0048278,GO:0050544,GO:0050921,GO:0060291,GO:0070062,GO:0097470,GO:0098794,GO:0098967,GO:1903078,GO:1990796,GO:2000010	SNARE binding|SNAP receptor activity|vacuole|plasma membrane|cell-cell junction|intracellular protein transport|synaptic vesicle|positive regulation of cell proliferation|integral component of membrane|synaptic vesicle docking|apical plasma membrane|cytokine-mediated signaling pathway|lamellipodium|dendrite|growth cone|neuron projection development|SNARE complex|synaptic vesicle fusion to presyna…	ssc04130,ssc04721	SNARE interactions in vesicular transport|Synaptic vesicle cycle
STXBP1	Chr1	268205110	268205260	150	+	0.0524807460249773	-1.28	0.000186208713666287	-3.73	0.531816336446592	-0.911	protein_coding	3' UTR	+	GeneID:100517927,Genbank:XM_005660443.3	syntaxin binding protein 1		GO:0000149,GO:0002576,GO:0003006,GO:0003723,GO:0005634,GO:0005654,GO:0005737,GO:0005739,GO:0005829,GO:0005856,GO:0005886,GO:0006887,GO:0006904,GO:0007269,GO:0007274,GO:0007412,GO:0010807,GO:0015031,GO:0016188,GO:0017075,GO:0019901,GO:0019904,GO:0019905,GO:0030424,GO:0031091,GO:0031333,GO:0031338,GO:0032229,GO:0032355,GO:0035544,GO:0042802,GO:0043195,GO:0043209,GO:0043234,GO:0043274,GO:0043306,GO:…	SNARE binding|platelet degranulation|developmental process involved in reproduction|RNA binding|nucleus|nucleoplasm|cytoplasm|mitochondrion|cytosol|cytoskeleton|plasma membrane|exocytosis|vesicle docking involved in exocytosis|neurotransmitter secretion|neuromuscular synaptic transmission|axon target recognition|regulation of synaptic vesicle priming|protein transport|synaptic vesicle maturation|…	ssc04721	Synaptic vesicle cycle
SUGP2	Chr2	58862176	58862326	150	+	0.333426412763235	-0.477	0.0331131121482591	-1.48	1.5822746023709	0.662	protein_coding	3' UTR	+	GeneID:100511863,Genbank:XM_021083458.1	SURP and G-patch domain containing 2		GO:0003723,GO:0005654,GO:0006397,GO:0008380,GO:0016604	RNA binding|nucleoplasm|mRNA processing|RNA splicing|nuclear body
SVIL	Chr10	41343351	41356128	200	+	0.277332010465184	-0.557	0.0204173794466953	-1.69	2.21913894413569	1.15	protein_coding	5' UTR	+	GeneID:100518681,Genbank:XM_021064788.1	supervillin		GO:0002102,GO:0005737,GO:0005886,GO:0007010,GO:0030054,GO:0030496,GO:0032154,GO:0032467,GO:0036449,GO:0051015,GO:0071437	podosome|cytoplasm|plasma membrane|cytoskeleton organization|cell junction|midbody|cleavage furrow|positive regulation of cytokinesis|microtubule minus-end|actin filament binding|invadopodium
SVIL	Chr10	41360478	41377637	301	+	0.0794328234724281	-1.1	0.000630957344480193	-3.2	2.28152743173685	1.19	protein_coding	Exon	+	GeneID:100518681,Genbank:XM_021064788.1	supervillin		GO:0002102,GO:0005737,GO:0005886,GO:0007010,GO:0030054,GO:0030496,GO:0032154,GO:0032467,GO:0036449,GO:0051015,GO:0071437	podosome|cytoplasm|plasma membrane|cytoskeleton organization|cell junction|midbody|cleavage furrow|positive regulation of cytokinesis|microtubule minus-end|actin filament binding|invadopodium
SYDE2	Chr4	130747446	130747696	250	+	0.283791902844156	-0.547	0.0218776162394955	-1.66	1.57680034811256	0.657	protein_coding	Exon	+	GeneID:100154622,Genbank:XM_001928224.7	synapse defective Rho GTPase homolog 2		GO:0005096,GO:0005737,GO:0005829,GO:0007165,GO:0043087,GO:0051056,GO:0090630	GTPase activator activity|cytoplasm|cytosol|signal transduction|regulation of GTPase activity|regulation of small GTPase mediated signal transduction|activation of GTPase activity
SYNE1	Chr1	13986900	13990934	551	+	0.116680961706096	-0.933	0.00199526231496888	-2.7	1.80500145492486	0.852	protein_coding	Exon	+	GeneID:100157427,Genbank:XM_021084410.1	spectrin repeat containing nuclear envelope protein 1
SYNE1	Chr1	14004577	14005030	451	+	0.361409862639613	-0.442	0.0426579518801593	-1.37	1.5691681957935	0.65	protein_coding	Exon	+	GeneID:100157427,Genbank:XM_021084410.1	spectrin repeat containing nuclear envelope protein 1
SYNGR3	Chr3	39977188	39977586	398	-	0.179473362683253	-0.746	0.00676082975391982	-2.17	1.54971186191834	0.632	protein_coding	5' UTR	-	GeneID:100515947,Genbank:XM_021086784.1	synaptogyrin 3		GO:0008021,GO:0016021,GO:0021762,GO:0030054,GO:0030672,GO:0031594,GO:0032411,GO:0042169,GO:0045055,GO:0047485	synaptic vesicle|integral component of membrane|substantia nigra development|cell junction|synaptic vesicle membrane|neuromuscular junction|positive regulation of transporter activity|SH2 domain binding|regulated exocytosis|protein N-terminus binding
SYNPO	Chr2	151633556	151633755	199	+	0.125892541179417	-0.9	0.00263026799189538	-2.58	1.6110485820975	0.688	protein_coding	3' UTR	+	GeneID:110259543,Genbank:XM_021085030.1	synaptopodin		GO:0003779,GO:0005634,GO:0005923,GO:0008542,GO:0014069,GO:0015629,GO:0030018,GO:0032233,GO:0043197,GO:0043204,GO:0045211,GO:0048169,GO:0051492,GO:0097444,GO:0098886,GO:1905355	actin binding|nucleus|bicellular tight junction|visual learning|postsynaptic density|actin cytoskeleton|Z disc|positive regulation of actin filament bundle assembly|dendritic spine|perikaryon|postsynaptic membrane|regulation of long-term neuronal synaptic plasticity|regulation of stress fiber assembly|spine apparatus|modification of dendritic spine|spine apparatus assembly	ssc04530	Tight junction
SYT16	Chr1	190996555	190996806	251	+	0.0851138038202376	-1.07	0.000794328234724281	-3.1	1.5822746023709	0.662	protein_coding	Exon	+	GeneID:100522358,Genbank:XM_021062549.1	synaptotagmin 16		GO:0005509,GO:0005543,GO:0005886,GO:0006887,GO:0006906,GO:0019905,GO:0030276,GO:0042803,GO:0046982	calcium ion binding|phospholipid binding|plasma membrane|exocytosis|vesicle fusion|syntaxin binding|clathrin binding|protein homodimerization activity|protein heterodimerization activity
SYT7	Chr2	10011563	10011714	151	+	0.335737614242955	-0.474	0.0346736850452532	-1.46	0.558256480991286	-0.841	protein_coding	3' UTR	+	GeneID:100521541,Genbank:XM_021082928.1	synaptotagmin 7		GO:0001778,GO:0001786,GO:0005509,GO:0005516,GO:0005544,GO:0005546,GO:0005764,GO:0005765,GO:0005777,GO:0005778,GO:0005829,GO:0005886,GO:0006906,GO:0006909,GO:0008021,GO:0014059,GO:0016021,GO:0017158,GO:0019905,GO:0030054,GO:0030276,GO:0030425,GO:0030670,GO:0030672,GO:0031045,GO:0032009,GO:0036465,GO:0042734,GO:0043025,GO:0043195,GO:0045956,GO:0046850,GO:0048791,GO:0050764,GO:0050796,GO:0070062,GO:…	plasma membrane repair|phosphatidylserine binding|calcium ion binding|calmodulin binding|calcium-dependent phospholipid binding|phosphatidylinositol-4,5-bisphosphate binding|lysosome|lysosomal membrane|peroxisome|peroxisomal membrane|cytosol|plasma membrane|vesicle fusion|phagocytosis|synaptic vesicle|regulation of dopamine secretion|integral component of membrane|regulation of calcium ion-depend…
SYTL2	Chr9	19690033	19690184	151	-	0.272897778280804	-0.564	0.0194984459975805	-1.71	1.62788637014087	0.703	protein_coding	5' UTR	-	GeneID:100627498,Genbank:XM_021062588.1	synaptotagmin like 2		GO:0005509,GO:0005544,GO:0005886,GO:0006886,GO:0006887,GO:0006906,GO:0017137,GO:0019905,GO:0030276,GO:0070382	calcium ion binding|calcium-dependent phospholipid binding|plasma membrane|intracellular protein transport|exocytosis|vesicle fusion|Rab GTPase binding|syntaxin binding|clathrin binding|exocytic vesicle
TACC1	Chr15	47751774	47752024	250	-	0.231739464996848	-0.635	0.0123026877081238	-1.91	1.8712469956628	0.904	protein_coding	3' UTR	-	GeneID:100624903,Genbank:XM_021075676.1	transforming acidic coiled-coil containing protein 1
TANGO6	Chr6	18048302	18048602	300	-	0.36897759857015	-0.433	0.0446683592150963	-1.35	1.53687518128801	0.62	protein_coding	Exon	-	GeneID:110260922,Genbank:XM_021093875.1	transport and golgi organization 6 homolog		GO:0016021	integral component of membrane
TBC1D12	Chr14	105898448	105902712	200	+	0.383707245492279	-0.416	0.0489778819368446	-1.31	0.644387315242508	-0.634	protein_coding	5' UTR	+	GeneID:100153334,Genbank:XM_005657433.3	TBC1 domain family member 12		GO:0005096,GO:0005776,GO:0006886,GO:0017137,GO:0031338,GO:0055037,GO:0090630,GO:2000785	GTPase activator activity|autophagosome|intracellular protein transport|Rab GTPase binding|regulation of vesicle fusion|recycling endosome|activation of GTPase activity|regulation of autophagosome assembly
TBC1D12	Chr14	105830224	105830673	449	+	0.136773	-0.864	3.311311e-03	-2.48	1.59881	0.677	protein_coding	start codon	+	GeneID:100153334,Genbank:XM_005657433.3	TBC1 domain family member 12		GO:0005096,GO:0005776,GO:0006886,GO:0017137,GO:0031338,GO:0055037,GO:0090630,GO:2000785	GTPase activator activity|autophagosome|intracellular protein transport|Rab GTPase binding|regulation of vesicle fusion|recycling endosome|activation of GTPase activity|regulation of autophagosome assembly
TBC1D2	Chr1	240001846	240002047	201	-	0.134586035405595	-0.871	0.00316227766016838	-2.5	1.75442709746564	0.811	protein_coding	3' UTR	-	GeneID:100512084,Genbank:XM_021066519.1	TBC1 domain family member 2		GO:0005096,GO:0005634,GO:0005829,GO:0006886,GO:0012505,GO:0017137,GO:0030054,GO:0031338,GO:0031410,GO:0043547,GO:0045296,GO:0090630	GTPase activator activity|nucleus|cytosol|intracellular protein transport|endomembrane system|Rab GTPase binding|cell junction|regulation of vesicle fusion|cytoplasmic vesicle|positive regulation of GTPase activity|cadherin binding|activation of GTPase activity
TBC1D2B	Chr7	47925144	47925494	350	+	0.266072505979881	-0.575	0.0186208713666287	-1.73	0.662962880149329	-0.593	protein_coding	3' UTR	+	GeneID:100156840,Genbank:XM_021098841.1	TBC1 domain family member 2B		GO:0005096,GO:0005622,GO:0005829,GO:0006886,GO:0012505,GO:0017137,GO:0031338,GO:0090630	GTPase activator activity|intracellular|cytosol|intracellular protein transport|endomembrane system|Rab GTPase binding|regulation of vesicle fusion|activation of GTPase activity
TBL1X	ChrX	6209558	6211817	201	+	0.309029543251359	-0.51	0.0269153480392692	-1.57	0.348685916587601	-1.52	protein_coding	Exon	+	GeneID:102166569,Genbank:XM_021080268.1	transducin beta like 1X-linked		GO:0000122,GO:0003714,GO:0005634,GO:0005654,GO:0005876,GO:0006351,GO:0006508,GO:0007605,GO:0008013,GO:0008022,GO:0008134,GO:0016575,GO:0017053,GO:0019216,GO:0019904,GO:0042393,GO:0042802,GO:0043161,GO:0044212,GO:0045893,GO:0045944,GO:0090263	negative regulation of transcription from RNA polymerase II promoter|transcription corepressor activity|nucleus|nucleoplasm|spindle microtubule|transcription, DNA-templated|proteolysis|sensory perception of sound|beta-catenin binding|protein C-terminus binding|transcription factor binding|histone deacetylation|transcriptional repressor complex|regulation of lipid metabolic process|protein domain …	ssc04310	Wnt signaling pathway
TBL2	Chr3	10880977	10881177	200	-	0.321366053864032	-0.493	0.0301995172040202	-1.52	2.02791895958006	1.02	protein_coding	3' UTR	-	GeneID:100626099,Genbank:XM_013995532.2	transducin beta like 2		GO:0003723,GO:0005783,GO:0019901,GO:0030176,GO:0030968,GO:0031369,GO:0042149,GO:0051219,GO:0071456	RNA binding|endoplasmic reticulum|protein kinase binding|integral component of endoplasmic reticulum membrane|endoplasmic reticulum unfolded protein response|translation initiation factor binding|cellular response to glucose starvation|phosphoprotein binding|cellular response to hypoxia
TBX15	Chr4	102032080	102032230	150	+	0.176603782068616	-0.753	0.00645654229034656	-2.19	1.50316147806556	0.588	protein_coding	3' UTR	+	GeneID:100158194,Genbank:XM_001926903.7	T-box 15	T-box	GO:0000978,GO:0001078,GO:0001106,GO:0006351,GO:0042803,GO:0046982,GO:0048701,GO:0070722	RNA polymerase II proximal promoter sequence-specific DNA binding|transcriptional repressor activity, RNA polymerase II proximal promoter sequence-specific DNA binding|RNA polymerase II transcription corepressor activity|transcription, DNA-templated|protein homodimerization activity|protein heterodimerization activity|embryonic cranial skeleton morphogenesis|Tle3-Aes complex
TBX15	Chr4	101919591	101919841	250	+	0.0831763771102671	-1.08	0.000758577575029184	-3.12	1.57461595313841	0.655	protein_coding	5' UTR	+	GeneID:100158194,Genbank:XM_001926903.7	T-box 15	T-box	GO:0000978,GO:0001078,GO:0001106,GO:0006351,GO:0042803,GO:0046982,GO:0048701,GO:0070722	RNA polymerase II proximal promoter sequence-specific DNA binding|transcriptional repressor activity, RNA polymerase II proximal promoter sequence-specific DNA binding|RNA polymerase II transcription corepressor activity|transcription, DNA-templated|protein homodimerization activity|protein heterodimerization activity|embryonic cranial skeleton morphogenesis|Tle3-Aes complex
TBX20	Chr18	38676925	38677472	547	+	0.130918192299941	-0.883	0.00295120922666639	-2.53	0.642157904494713	-0.639	protein_coding	3' UTR	+	GeneID:100524471,Genbank:XM_013990852.2	T-box 20	T-box	GO:0000122,GO:0000977,GO:0000978,GO:0001077,GO:0001085,GO:0001102,GO:0001105,GO:0001569,GO:0001706,GO:0001764,GO:0001947,GO:0003143,GO:0003148,GO:0003175,GO:0003180,GO:0003193,GO:0003203,GO:0003207,GO:0003215,GO:0003272,GO:0003279,GO:0003344,GO:0005634,GO:0005737,GO:0006936,GO:0008015,GO:0008283,GO:0009953,GO:0010991,GO:0021524,GO:0035922,GO:0036306,GO:0045892,GO:0048370,GO:0055008,GO:0060045,GO:…	negative regulation of transcription from RNA polymerase II promoter|RNA polymerase II regulatory region sequence-specific DNA binding|RNA polymerase II proximal promoter sequence-specific DNA binding|transcriptional activator activity, RNA polymerase II proximal promoter sequence-specific DNA binding|RNA polymerase II transcription factor binding|RNA polymerase II activating transcription factor…
TCF7	Chr2	136450161	136450509	348	+	0.384591782045354	-0.415	0.0489778819368446	-1.31	1.52520165325628	0.609	protein_coding	Exon	+	GeneID:100512951,Genbank:XM_021084757.1	transcription factor 7 (T-cell specific, HMG-box)		GO:0000122,GO:0001047,GO:0001227,GO:0003677,GO:0003700,GO:0005634,GO:0005667,GO:0005719,GO:0006351,GO:0006355,GO:0008013,GO:0016055,GO:0016604,GO:0021915,GO:0030538,GO:0033153,GO:0042127,GO:0043565,GO:0044336,GO:0046632,GO:0048557,GO:0048619,GO:0071353	negative regulation of transcription from RNA polymerase II promoter|core promoter binding|transcriptional repressor activity, RNA polymerase II transcription regulatory region sequence-specific DNA binding|DNA binding|DNA binding transcription factor activity|nucleus|transcription factor complex|nuclear euchromatin|transcription, DNA-templated|regulation of transcription, DNA-templated|beta-cate…	ssc04310,ssc04390,ssc04520,ssc04550,ssc04916,ssc04934,ssc04936,ssc05132,ssc05165,ssc05167,ssc05200,ssc05210,ssc05213,ssc05215,ssc05216,ssc05217,ssc05221,ssc05224,ssc05225,ssc05226,ssc05412	Wnt signaling pathway|Hippo signaling pathway|Adherens junction|Signaling pathways regulating pluripotency of stem cells|Melanogenesis|Cushing syndrome|Alcoholic liver disease|Salmonella infection|Human papillomavirus infection|Kaposi sarcoma-associated herpesvirus infection|Pathways in cancer|Colorectal cancer|Endometrial cancer|Prostate cancer|Thyroid cancer|Basal cell carcinoma|Acute myeloid l…
TCP11	Chr7	31127532	31127732	200	-	0.262421854338444	-0.581	0.0173780082874938	-1.76	2.51402674904366	1.33	protein_coding	Exon	-	GeneID:100154604,Genbank:XM_021098623.1	t-complex 11		GO:0001669,GO:0007275,GO:0007283,GO:0010737,GO:0016021,GO:0030154,GO:0036126,GO:0043949,GO:0097225,GO:1902490	acrosomal vesicle|multicellular organism development|spermatogenesis|protein kinase A signaling|integral component of membrane|cell differentiation|sperm flagellum|regulation of cAMP-mediated signaling|sperm midpiece|regulation of sperm capacitation
TCP11	Chr7	31008857	31009058	201	-	0.330369541036815	-0.481	0.0331131121482591	-1.48	0.506979739895015	-0.98	protein_coding	3' UTR	-	GeneID:100154604,Genbank:XM_021098623.1	t-complex 11		GO:0001669,GO:0007275,GO:0007283,GO:0010737,GO:0016021,GO:0030154,GO:0036126,GO:0043949,GO:0097225,GO:1902490	acrosomal vesicle|multicellular organism development|spermatogenesis|protein kinase A signaling|integral component of membrane|cell differentiation|sperm flagellum|regulation of cAMP-mediated signaling|sperm midpiece|regulation of sperm capacitation
TET3	Chr3	68967786	68968037	251	-	0.091201083935591	-1.04	0.00102329299228075	-2.99	0.589678296130608	-0.762	protein_coding	Exon	-	GeneID:100520484,Genbank:XM_021087365.1	tet methylcytosine dioxygenase 3		GO:0001940,GO:0003677,GO:0005694,GO:0005737,GO:0006493,GO:0044727,GO:0045944,GO:0046872,GO:0070579,GO:0080111,GO:0080182	male pronucleus|DNA binding|chromosome|cytoplasm|protein O-linked glycosylation|DNA demethylation of male pronucleus|positive regulation of transcription from RNA polymerase II promoter|metal ion binding|methylcytosine dioxygenase activity|DNA demethylation|histone H3-K4 trimethylation
TFAP4	Chr3	38056740	38057328	200	+	0.106169555719872	-0.974	0.00158489319246111	-2.8	1.76296031581434	0.818	protein_coding	Exon	+	GeneID:110259938,Genbank:XM_021086701.1	transcription factor AP-4		GO:0001077,GO:0003677,GO:0003705,GO:0005634,GO:0005739,GO:0006461,GO:0006978,GO:0008285,GO:0017053,GO:0042803,GO:0042826,GO:0043065,GO:0043392,GO:0043565,GO:0043922,GO:0043923,GO:0044212,GO:0045736,GO:0045892,GO:0045893,GO:0070888,GO:0071157,GO:0071549,GO:1901990,GO:2001269	transcriptional activator activity, RNA polymerase II proximal promoter sequence-specific DNA binding|DNA binding|transcription factor activity, RNA polymerase II distal enhancer sequence-specific binding|nucleus|mitochondrion|protein complex assembly|DNA damage response, signal transduction by p53 class mediator resulting in transcription of p21 class mediator|negative regulation of cell prolife…	ssc05205	Proteoglycans in cancer
TFDP2	Chr13	82768084	82777355	250	-	0.137720946889395	-0.861	0.00338844156139202	-2.47	1.6077019814863	0.685	protein_coding	Exon	-	GeneID:100620214,Genbank:XM_021069559.1	transcription factor Dp-2	E2F			ssc04110	Cell cycle
THADA	Chr3	97196051	97196302	251	+	0.350751873952568	-0.455	0.0389045144994281	-1.41	1.57025623734714	0.651	protein_coding	Exon	+	GeneID:100516259,Genbank:XM_021088406.1	THADA, armadillo repeat containing		GO:0005783,GO:0032471,GO:0055088	endoplasmic reticulum|negative regulation of endoplasmic reticulum calcium ion concentration|lipid homeostasis
THOC2	ChrX	101202289	101206773	200	-	0.317687407064977	-0.498	0.0295120922666639	-1.53	0.617709318563465	-0.695	protein_coding	Exon	-	GeneID:100154832,Genbank:XM_021080469.1	THO complex 2		GO:0003723,GO:0006397,GO:0008380,GO:0016607,GO:0048666,GO:0048699,GO:0051028	RNA binding|mRNA processing|RNA splicing|nuclear speck|neuron development|generation of neurons|mRNA transport	ssc03013,ssc03040	Nucleocytoplasmic transport|Spliceosome
THSD4	Chr1	169323964	169324115	151	+	0.338064836205982	-0.471	0.0354813389233576	-1.45	2.21913894413569	1.15	protein_coding	3' UTR	+	GeneID:100524417,Genbank:XM_021073924.1	thrombospondin type 1 domain containing 4		GO:0001527,GO:0005578,GO:0008233,GO:0031012,GO:0048251,GO:0070062	microfibril|proteinaceous extracellular matrix|peptidase activity|extracellular matrix|elastic fiber assembly|extracellular exosome	ssc04350	TGF-beta signaling pathway
TIAM1	Chr13	194933541	194933692	151	-	0.100925288607668	-0.996	0.00134896288259165	-2.87	0.170755032094299	-2.55	protein_coding	Exon	-	GeneID:100524587,Genbank:XM_021070904.1	T-cell lymphoma invasion and metastasis 1				ssc04014,ssc04015,ssc04024,ssc04062,ssc04530,ssc04810,ssc05205	Ras signaling pathway|Rap1 signaling pathway|cAMP signaling pathway|Chemokine signaling pathway|Tight junction|Regulation of actin cytoskeleton|Proteoglycans in cancer
TIMM21	Chr1	149855707	149855854	147	-	0.253512863049791	-0.596	0.0154881661891248	-1.81	0.660669202829133	-0.598	protein_coding	5' UTR	-	GeneID:100622200,Genbank:XM_003353442.5	translocase of inner mitochondrial membrane 21		GO:0005744,GO:0016021,GO:0030150,GO:0032981,GO:0033617	mitochondrial inner membrane presequence translocase complex|integral component of membrane|protein import into mitochondrial matrix|mitochondrial respiratory chain complex I assembly|mitochondrial respiratory chain complex IV assembly
TIMMDC1	Chr13	140755385	140758252	199	-	0.114024978756117	-0.943	0.00190546071796325	-2.72	1.68880177484756	0.756	protein_coding	Exon	-	GeneID:110256419,Genbank:XM_021070323.1	translocase of inner mitochondrial membrane domain containing 1		GO:0005634,GO:0005654,GO:0005739,GO:0005743,GO:0016021,GO:0032981	nucleus|nucleoplasm|mitochondrion|mitochondrial inner membrane|integral component of membrane|mitochondrial respiratory chain complex I assembly
TIMMDC1	Chr13	140730980	140740960	397	-	0.230674718872007	-0.637	0.0120226443461741	-1.92	1.57570777209869	0.656	protein_coding	3' UTR	-	GeneID:110256419,Genbank:XM_021070323.1	translocase of inner mitochondrial membrane domain containing 1		GO:0005634,GO:0005654,GO:0005739,GO:0005743,GO:0016021,GO:0032981	nucleus|nucleoplasm|mitochondrion|mitochondrial inner membrane|integral component of membrane|mitochondrial respiratory chain complex I assembly
TLL2	Chr14	107815836	107816037	201	-	0.309029543251359	-0.51	0.0269153480392692	-1.57	0.546010272872826	-0.873	protein_coding	3' UTR	-	GeneID:100157589,Genbank:XM_001928475.4	tolloid like 2		GO:0004222,GO:0004252,GO:0005509,GO:0005576,GO:0007275,GO:0008270,GO:0022617,GO:0030154,GO:0048632	metalloendopeptidase activity|serine-type endopeptidase activity|calcium ion binding|extracellular region|multicellular organism development|zinc ion binding|extracellular matrix disassembly|cell differentiation|negative regulation of skeletal muscle tissue growth
TM6SF1	Chr7	51816352	51816502	150	-	0.338064836205982	-0.471	0.0354813389233576	-1.45	1.55293775000208	0.635	protein_coding	3' UTR	-	GeneID:100155238,Genbank:XM_005666106.3	transmembrane 6 superfamily member 1		GO:0005765,GO:0016021	lysosomal membrane|integral component of membrane
TM7SF2	Chr2	7076826	7077073	247	-	0.272270130807791	-0.565	0.0194984459975805	-1.71	0.65610562729598	-0.608	protein_coding	3' UTR	-	GeneID:100514510,Genbank:XM_003122542.4	transmembrane 7 superfamily member 2		GO:0006695,GO:0016126,GO:0016627,GO:0030176,GO:0031090,GO:0050613,GO:0050661	cholesterol biosynthetic process|sterol biosynthetic process|oxidoreductase activity, acting on the CH-CH group of donors|integral component of endoplasmic reticulum membrane|organelle membrane|delta14-sterol reductase activity|NADP binding	ssc00100	Steroid biosynthesis
TMED10	Chr7	98329641	98329791	150	-	0.0109647819614319	-1.96	1.38038426460288e-05	-4.86	0.615999036722878	-0.699	protein_coding	3' UTR	-	GeneID:100158015,Genbank:XM_001926711.5	transmembrane p24 trafficking protein 10		GO:0000139,GO:0005789,GO:0005886,GO:0006890,GO:0015031,GO:0016021,GO:0030137,GO:0030140,GO:0030658,GO:0030667,GO:0033116,GO:0035964,GO:0042470,GO:0070765,GO:1902003	Golgi membrane|endoplasmic reticulum membrane|plasma membrane|retrograde vesicle-mediated transport, Golgi to ER|protein transport|integral component of membrane|COPI-coated vesicle|trans-Golgi network transport vesicle|transport vesicle membrane|secretory granule membrane|endoplasmic reticulum-Golgi intermediate compartment membrane|COPI-coated vesicle budding|melanosome|gamma-secretase complex|…
TMEM139	Chr18	6970985	6971184	199	-	0.256448403651772	-0.591	0.0165958690743756	-1.78	1.55186170854971	0.634	protein_coding	3' UTR	-	GeneID:100521303,Genbank:XM_013990764.1	transmembrane protein 139		GO:0016021	integral component of membrane
TMEM177	Chr15	31578640	31578789	149	-	0.188799134909629	-0.724	0.00758577575029184	-2.12	2	1	protein_coding	3' UTR	-	GeneID:100523095,Genbank:XM_003133310.6	transmembrane protein 177		GO:0031305	integral component of mitochondrial inner membrane
TMEM2	Chr1	224962666	224963275	249	-	0.110662378397767	-0.956	0.00173780082874938	-2.76	2.51402674904366	1.33	protein_coding	3' UTR	-	GeneID:100516588,Genbank:XM_021064792.1	transmembrane protein 2		GO:0001525,GO:0004415,GO:0005509,GO:0005887,GO:0016021,GO:0030214,GO:0045296,GO:0070062,GO:1903670	angiogenesis|hyalurononglucosaminidase activity|calcium ion binding|integral component of plasma membrane|integral component of membrane|hyaluronan catabolic process|cadherin binding|extracellular exosome|regulation of sprouting angiogenesis
TMEM2	Chr1	224974117	224974267	150	-	0.246036760414763	-0.609	0.0144543977074593	-1.84	1.62563120396864	0.701	protein_coding	Exon	-	GeneID:100516588,Genbank:XM_021064792.1	transmembrane protein 2		GO:0001525,GO:0004415,GO:0005509,GO:0005887,GO:0016021,GO:0030214,GO:0045296,GO:0070062,GO:1903670	angiogenesis|hyalurononglucosaminidase activity|calcium ion binding|integral component of plasma membrane|integral component of membrane|hyaluronan catabolic process|cadherin binding|extracellular exosome|regulation of sprouting angiogenesis
TMEM218	Chr9	52277600	52277899	299	-	0.36897759857015	-0.433	0.0446683592150963	-1.35	1.70172745901308	0.767	protein_coding	3' UTR	-	GeneID:100523561,Genbank:XM_003130031.4	transmembrane protein 218		GO:0005929,GO:0016021	cilium|integral component of membrane
TMEM231	Chr6	12162801	12163051	250	+	0.293089324525032	-0.533	0.0234422881531992	-1.63	1.63807339571966	0.712	protein_coding	3' UTR	+	GeneID:100522137,Genbank:XM_005664337.3	transmembrane protein 231		GO:0001701,GO:0001944,GO:0007224,GO:0016021,GO:0032880,GO:0035869,GO:0036038,GO:0042733,GO:0043010,GO:0060170,GO:0060271,GO:0060563	in utero embryonic development|vasculature development|smoothened signaling pathway|integral component of membrane|regulation of protein localization|ciliary transition zone|MKS complex|embryonic digit morphogenesis|camera-type eye development|ciliary membrane|cilium assembly|neuroepithelial cell differentiation
TMEM267	Chr16	28029092	28042881	598	-	0.237684028662488	-0.624	0.0131825673855641	-1.88	1.70645219622413	0.771	protein_coding	5' UTR	-	GeneID:106508157,Genbank:XM_021077021.1	transmembrane protein 267		GO:0016021	integral component of membrane
TMEM30A	Chr1	90687554	90687705	151	+	0.226986485188382	-0.644	0.0117489755493953	-1.93	1.55940968522265	0.641	protein_coding	3' UTR	+	GeneID:100154255,Genbank:XM_021092349.1	transmembrane protein 30A		GO:0005783,GO:0005794,GO:0006855,GO:0010976,GO:0015247,GO:0016021,GO:0016324,GO:0030658,GO:0036010,GO:0045332,GO:0070863	endoplasmic reticulum|Golgi apparatus|drug transmembrane transport|positive regulation of neuron projection development|aminophospholipid transmembrane transporter activity|integral component of membrane|apical plasma membrane|transport vesicle membrane|protein localization to endosome|phospholipid translocation|positive regulation of protein exit from endoplasmic reticulum
TMX3	Chr1	154027702	154027951	249	+	0.229614864811236	-0.639	0.0120226443461741	-1.92	1.71951297248601	0.782	protein_coding	3' UTR	+	GeneID:100518050,Genbank:XM_005654478.3	thioredoxin related transmembrane protein 3		GO:0003756,GO:0005789,GO:0016021,GO:0045454	protein disulfide isomerase activity|endoplasmic reticulum membrane|integral component of membrane|cell redox homeostasis
TNFRSF17	Chr3	31138065	31140597	198	-	0.145881426027535	-0.836	0.00407380277804113	-2.39	2.69446715373138	1.43	protein_coding	Exon	-	GeneID:100517087,Genbank:XM_021088062.1	TNF receptor superfamily member 17				ssc04060,ssc04672	Cytokine-cytokine receptor interaction|Intestinal immune network for IgA production
TNKS2	Chr14	103396473	103396623	150	+	0.202301917867827	-0.694	0.00891250938133746	-2.05	1.5157165665104	0.6	protein_coding	5' UTR	+	GeneID:100154520,Genbank:XM_001926556.7	tankyrase 2		GO:0000139,GO:0000209,GO:0000242,GO:0000784,GO:0003950,GO:0005634,GO:0005635,GO:0005737,GO:0005829,GO:0006471,GO:0016055,GO:0016579,GO:0019899,GO:0032212,GO:0035264,GO:0040014,GO:0046872,GO:0048471,GO:0070198,GO:0070213,GO:0090263,GO:1904355,GO:1904357	Golgi membrane|protein polyubiquitination|pericentriolar material|nuclear chromosome, telomeric region|NAD+ ADP-ribosyltransferase activity|nucleus|nuclear envelope|cytoplasm|cytosol|protein ADP-ribosylation|Wnt signaling pathway|protein deubiquitination|enzyme binding|positive regulation of telomere maintenance via telomerase|multicellular organism growth|regulation of multicellular organism gro…
TNRC18	Chr3	3956968	3957118	150	-	0.116144861384034	-0.935	0.00194984459975805	-2.71	0.576742802530011	-0.794	protein_coding	Exon	-	GeneID:100515017,Genbank:XM_021086041.1	trinucleotide repeat containing 18		GO:0000785,GO:0000976,GO:0003682,GO:0005634,GO:0005654,GO:0005677,GO:0005739,GO:0005829,GO:0006342,GO:0031507,GO:0031965	chromatin|transcription regulatory region sequence-specific DNA binding|chromatin binding|nucleus|nucleoplasm|chromatin silencing complex|mitochondrion|cytosol|chromatin silencing|heterochromatin assembly|nuclear membrane
TOGARAM1	Chr1	175199017	175199366	349	+	0.155955250282695	-0.807	0.00489778819368446	-2.31	1.51047258556283	0.595	protein_coding	Exon	+	GeneID:100513707,Genbank:XM_005659920.3	TOG array regulator of axonemal microtubules 1		GO:0005737,GO:0005929,GO:0031116,GO:0035082,GO:0036064,GO:1905515	cytoplasm|cilium|positive regulation of microtubule polymerization|axoneme assembly|ciliary basal body|non-motile cilium assembly
TP53I3	Chr3	114605254	114605405	151	+	0.309029543251359	-0.51	0.0269153480392692	-1.57	0.590496330714765	-0.76	protein_coding	3' UTR	+	GeneID:100521786,Genbank:XM_003125363.6	tumor protein p53 inducible protein 3				ssc04115	p53 signaling pathway
TPGS1	Chr2	77777053	77783385	345	-	0.179060585403529	-0.747	0.00676082975391982	-2.17	0.590496330714765	-0.76	protein_coding	Exon	-	GeneID:110259380,Genbank:XM_021084307.1	tubulin polyglutamylase complex subunit 1		GO:0005813,GO:0005829,GO:0005874,GO:0007268,GO:0007275,GO:0007288,GO:0008017,GO:0015631,GO:0016021,GO:0018095,GO:0030424,GO:0030425,GO:0030534,GO:0031514,GO:0051648,GO:0070740	centrosome|cytosol|microtubule|chemical synaptic transmission|multicellular organism development|sperm axoneme assembly|microtubule binding|tubulin binding|integral component of membrane|protein polyglutamylation|axon|dendrite|adult behavior|motile cilium|vesicle localization|tubulin-glutamic acid ligase activity
TRAPPC6B	Chr1	169711634	169711880	246	-	0.224905460583578	-0.648	0.0114815362149688	-1.94	2.04202425141439	1.03	protein_coding	3' UTR	-	GeneID:100525849,Genbank:XM_013993366.2	trafficking protein particle complex 6B		GO:0000139,GO:0005783,GO:0005801,GO:0005802,GO:0005829,GO:0006888,GO:0017112,GO:0030008,GO:0048208	Golgi membrane|endoplasmic reticulum|cis-Golgi network|trans-Golgi network|cytosol|ER to Golgi vesicle-mediated transport|Rab guanyl-nucleotide exchange factor activity|TRAPP complex|COPII vesicle coating
TRERF1	Chr7	37345786	37355963	251	-	0.224388192378277	-0.649	0.0112201845430196	-1.95	1.64490013742493	0.718	protein_coding	Exon	-	GeneID:100153071,Genbank:XM_013977938.2	transcriptional regulating factor 1	zf-C2H2	GO:0000118,GO:0001104,GO:0003700,GO:0005634,GO:0005654,GO:0005667,GO:0005730,GO:0005829,GO:0006351,GO:0006357,GO:0006694,GO:0006707,GO:0007275,GO:0008134,GO:0008301,GO:0030374,GO:0042592,GO:0044212,GO:0045893,GO:0046872,GO:0046885	histone deacetylase complex|RNA polymerase II transcription cofactor activity|DNA binding transcription factor activity|nucleus|nucleoplasm|transcription factor complex|nucleolus|cytosol|transcription, DNA-templated|regulation of transcription from RNA polymerase II promoter|steroid biosynthetic process|cholesterol catabolic process|multicellular organism development|transcription factor binding|…
TRIM14	Chr1	239933239	239941575	151	-	0.345939377826122	-0.461	0.0380189396320561	-1.42	1.74351647907412	0.802	protein_coding	Exon	-	GeneID:100151834,Genbank:XM_003122031.4	tripartite motif containing 14		GO:0005737,GO:0005741,GO:0008270,GO:0032897,GO:0045087,GO:0051091,GO:0051092	cytoplasm|mitochondrial outer membrane|zinc ion binding|negative regulation of viral transcription|innate immune response|positive regulation of DNA binding transcription factor activity|positive regulation of NF-kappaB transcription factor activity
TRIM38	Chr7	20693891	20694141	250	+	0.0741310241300918	-1.13	0.000478630092322639	-3.32	0.603321959860381	-0.729	protein_coding	Exon	+	GeneID:100154512,Genbank:XM_021098422.1	tripartite motif containing 38		GO:0005622,GO:0008270,GO:0016567,GO:0016740,GO:0043123,GO:0045087,GO:0046598,GO:0051092	intracellular|zinc ion binding|protein ubiquitination|transferase activity|positive regulation of I-kappaB kinase/NF-kappaB signaling|innate immune response|positive regulation of viral entry into host cell|positive regulation of NF-kappaB transcription factor activity
TRIM56	Chr3	8837533	8837733	200	+	0.147570653327589	-0.831	0.00426579518801593	-2.37	1.50733490955838	0.592	protein_coding	Exon	+	GeneID:110259886,Genbank:XM_021086256.1	tripartite motif containing 56		GO:0004842,GO:0005737,GO:0008270,GO:0032608,GO:0034340,GO:0051607,GO:0070534	ubiquitin-protein transferase activity|cytoplasm|zinc ion binding|interferon-beta production|response to type I interferon|defense response to virus|protein K63-linked ubiquitination
TRIM66	Chr9	764967	765217	250	+	0.374973002245484	-0.426	0.0457088189614875	-1.34	1.53155799709438	0.615	protein_coding	3' UTR	+	GeneID:100518026,Genbank:XM_021062260.1	tripartite motif containing 66		GO:0003682,GO:0005634,GO:0005654,GO:0008270,GO:0010369,GO:0016235,GO:0042803,GO:0045892	chromatin binding|nucleus|nucleoplasm|zinc ion binding|chromocenter|aggresome|protein homodimerization activity|negative regulation of transcription, DNA-templated
TRIO	Chr16	3908080	3908231	151	+	0.229614864811236	-0.639	0.0120226443461741	-1.92	0.496546247718518	-1.01	protein_coding	3' UTR	+	GeneID:100518698,Genbank:XM_021077143.1	trio Rho guanine nucleotide exchange factor		GO:0004674,GO:0005089,GO:0005524,GO:0005737,GO:0035023,GO:0045599	protein serine/threonine kinase activity|Rho guanyl-nucleotide exchange factor activity|ATP binding|cytoplasm|regulation of Rho protein signal transduction|negative regulation of fat cell differentiation
TRPM6	Chr1	227849506	227849707	201	-	0.243220400907382	-0.614	0.0141253754462275	-1.85	2.32946717293691	1.22	protein_coding	Exon	-	GeneID:100157775,Genbank:XM_021064975.1	transient receptor potential cation channel subfamily M member 6		GO:0004674,GO:0005262,GO:0005524,GO:0005886,GO:0009636,GO:0016021,GO:0016324,GO:0031526,GO:0046872,GO:0051262,GO:0070588	protein serine/threonine kinase activity|calcium channel activity|ATP binding|plasma membrane|response to toxic substance|integral component of membrane|apical plasma membrane|brush border membrane|metal ion binding|protein tetramerization|calcium ion transmembrane transport	ssc04978	Mineral absorption
TRPM7	Chr1	121199820	121200045	150	+	0.157761126969935	-0.802	0.00512861383991365	-2.29	2.04202425141439	1.03	protein_coding	Exon	+	GeneID:100169932,Genbank:XM_021095614.1	transient receptor potential cation channel subfamily M member 7		GO:0001726,GO:0003779,GO:0004674,GO:0005262,GO:0005524,GO:0005886,GO:0010961,GO:0016021,GO:0016340,GO:0017022,GO:0031032,GO:0046777,GO:0046872,GO:0051262,GO:0070266,GO:0070588	ruffle|actin binding|protein serine/threonine kinase activity|calcium channel activity|ATP binding|plasma membrane|cellular magnesium ion homeostasis|integral component of membrane|calcium-dependent cell-matrix adhesion|myosin binding|actomyosin structure organization|protein autophosphorylation|metal ion binding|protein tetramerization|necroptotic process|calcium ion transmembrane transport	ssc04217,ssc04218,ssc04621,ssc04978	Necroptosis|Cellular senescence|NOD-like receptor signaling pathway|Mineral absorption
TRPV6	Chr18	7347988	7348235	247	+	0.091201083935591	-1.04	0.0010471285480509	-2.98	3.31727818325777	1.73	protein_coding	3' UTR	+	GeneID:100171400,Genbank:XM_021078898.1	transient receptor potential cation channel subfamily V member 6				ssc04970,ssc04978	Salivary secretion|Mineral absorption
TSC22D2	Chr13	90692887	90693038	151	+	0.281838293126445	-0.55	0.0208929613085404	-1.68	0.479632059662632	-1.06	protein_coding	3' UTR	+	GeneID:100155608,Genbank:XM_001925630.7	TSC22 domain family member 2	TSC22	GO:0003700,GO:0005634,GO:0005737,GO:0006970	DNA binding transcription factor activity|nucleus|cytoplasm|response to osmotic stress
TSEN2	Chr13	68519096	68519789	149	+	0.212813904598271	-0.672	0.01	-2	0.645728675151167	-0.631	protein_coding	3' UTR	+	GeneID:100525362,Genbank:XM_005669795.3	tRNA splicing endonuclease subunit 2		GO:0000213,GO:0000214,GO:0000379,GO:0005654,GO:0005730,GO:0005813,GO:0005829,GO:0006388,GO:0006397,GO:0016829	tRNA-intron endonuclease activity|tRNA-intron endonuclease complex|tRNA-type intron splice site recognition and cleavage|nucleoplasm|nucleolus|centrosome|cytosol|tRNA splicing, via endonucleolytic cleavage and ligation|mRNA processing|lyase activity
TSGA10	Chr3	55218347	55229199	401	+	0.142560759360219	-0.846	0.00380189396320561	-2.42	1.81001292576581	0.856	protein_coding	5' UTR	+	GeneID:100523898,Genbank:XM_021087209.1	testis specific 10		GO:0005737,GO:0007283,GO:0030031,GO:0031514,GO:0031965,GO:0043005	cytoplasm|spermatogenesis|cell projection assembly|motile cilium|nuclear membrane|neuron projection
TSPAN17	Chr2	81266991	81267141	150	-	0.0851138038202376	-1.07	0.000794328234724281	-3.1	2.01391110011344	1.01	protein_coding	3' UTR	-	GeneID:100523050,Genbank:XM_021084419.1	tetraspanin 17		GO:0000151,GO:0004842,GO:0005887,GO:0007166,GO:0016567,GO:0019899,GO:0072594	ubiquitin ligase complex|ubiquitin-protein transferase activity|integral component of plasma membrane|cell surface receptor signaling pathway|protein ubiquitination|enzyme binding|establishment of protein localization to organelle
TSTD2	Chr1	239488149	239491498	250	-	0.188799134909629	-0.724	0.00758577575029184	-2.12	0.613017430026578	-0.706	protein_coding	5' UTR	-	GeneID:100522417,Genbank:XM_005660262.3	thiosulfate sulfurtransferase like domain containing 2
TSTD3	Chr1	66467211	66467559	348	+	0.227509743077207	-0.643	0.0117489755493953	-1.93	1.58886880019221	0.668	protein_coding	3' UTR	+	GeneID:100514380,Genbank:XM_013992718.2	thiosulfate sulfurtransferase (rhodanese)-like domain containing 3		GO:0004792	thiosulfate sulfurtransferase activity
TTBK2	Chr1	128635457	128635658	201	+	0.0891250938133746	-1.05	0.000954992586021436	-3.02	2.88785839104499	1.53	protein_coding	3' UTR	+	GeneID:100511488,Genbank:XM_021097126.1	tau tubulin kinase 2		GO:0000226,GO:0004672,GO:0004674,GO:0005524,GO:0005615,GO:0005634,GO:0005814,GO:0005829,GO:0007026,GO:0007224,GO:0008360,GO:0018105,GO:0019894,GO:0021549,GO:0021681,GO:0021935,GO:0030334,GO:0035869,GO:0036064,GO:0050321,GO:0051010,GO:0060271,GO:0097711,GO:1902817,GO:1904527	microtubule cytoskeleton organization|protein kinase activity|protein serine/threonine kinase activity|ATP binding|extracellular space|nucleus|centriole|cytosol|negative regulation of microtubule depolymerization|smoothened signaling pathway|regulation of cell shape|peptidyl-serine phosphorylation|kinesin binding|cerebellum development|cerebellar granular layer development|cerebellar granule cell…
TTC14	Chr13	118630469	118630620	151	+	0.263633138582538	-0.579	0.0177827941003892	-1.75	0.556710809114343	-0.845	protein_coding	3' UTR	+	GeneID:100151821,Genbank:XM_001927185.5	tetratricopeptide repeat domain 14		GO:0003676	nucleic acid binding
TTC37	Chr2	102106155	102110140	150	-	0.196788628970684	-0.706	0.00812830516164099	-2.09	0.512278411516401	-0.965	protein_coding	Exon	-	GeneID:100522857,Genbank:XM_021084543.1	tetratricopeptide repeat domain 37		GO:0005634,GO:0005654,GO:0005737,GO:0005829,GO:0035327,GO:0043928,GO:0055087	nucleus|nucleoplasm|cytoplasm|cytosol|transcriptionally active chromatin|exonucleolytic nuclear-transcribed mRNA catabolic process involved in deadenylation-dependent decay|Ski complex	ssc03018	RNA degradation
TTI1	Chr17	41077531	41078082	551	-	0.137404197501252	-0.862	0.00338844156139202	-2.47	1.57352489070713	0.654	protein_coding	Exon	-	GeneID:100154931,Genbank:XM_001925757.5	TELO2 interacting protein 1		GO:0005737,GO:0031931,GO:0031932,GO:0032006	cytoplasm|TORC1 complex|TORC2 complex|regulation of TOR signaling	ssc04150	mTOR signaling pathway
TUBGCP6	Chr5	460724	461109	301	+	0.304789498962798	-0.516	0.0263026799189538	-1.58	1.52520165325628	0.609	protein_coding	5' UTR	+	GeneID:100519661,Genbank:XM_021091332.1	tubulin gamma complex associated protein 6		GO:0000922,GO:0000923,GO:0005200,GO:0005813,GO:0005829,GO:0005874,GO:0007020,GO:0008017,GO:0008274,GO:0016020,GO:0031122,GO:0043015,GO:0051298,GO:0051321,GO:0051415,GO:0070062,GO:0090307	spindle pole|equatorial microtubule organizing center|structural constituent of cytoskeleton|centrosome|cytosol|microtubule|microtubule nucleation|microtubule binding|gamma-tubulin ring complex|membrane|cytoplasmic microtubule organization|gamma-tubulin binding|centrosome duplication|meiotic cell cycle|interphase microtubule nucleation by interphase microtubule organizing center|extracellular exo…
TULP2	Chr6	54176827	54177076	249	-	0.129717927098396	-0.887	0.00288403150312661	-2.54	1.7605180271263	0.816	protein_coding	3' UTR	-	GeneID:100511262,Genbank:XM_021094706.1	tubby like protein 2	Tub	GO:0005576,GO:0005737,GO:0005929,GO:0007601,GO:0032403,GO:0035091,GO:0097500,GO:1903546	extracellular region|cytoplasm|cilium|visual perception|protein complex binding|phosphatidylinositol binding|receptor localization to non-motile cilium|protein localization to photoreceptor outer segment
TULP4	Chr1	8679518	8679669	151	-	0.159955802861467	-0.796	0.00524807460249773	-2.28	0.574747424017338	-0.799	protein_coding	Exon	-	GeneID:100627260,Genbank:XM_021086385.1	tubby like protein 4		GO:0005737,GO:0005829,GO:0005929,GO:0016567,GO:0035091,GO:0043687,GO:0061512	cytoplasm|cytosol|cilium|protein ubiquitination|phosphatidylinositol binding|post-translational protein modification|protein localization to cilium
TUSC1	Chr1	197309601	197309752	151	+	0.315500462337463	-0.501	0.0288403150312661	-1.54	0.386891248385597	-1.37	protein_coding	Exon	+	GeneID:102166927,Genbank:XM_013993494.2	tumor suppressor candidate 1
TWNK	Chr14	112074622	112074922	300	+	0.132434153519466	-0.878	0.00309029543251359	-2.51	1.67249279982813	0.742	protein_coding	3' UTR	+	GeneID:100625408,Genbank:XM_003483540.4	twinkle mtDNA helicase				ssc05017	Spinocerebellar ataxia
TXLNG	ChrX	13289777	13290177	400	+	0.153815464030303	-0.813	0.00478630092322639	-2.32	1.59107296750984	0.67	protein_coding	3' UTR	+	GeneID:100518815,Genbank:XM_013985941.2	taxilin gamma		GO:0005829,GO:0006351,GO:0006355,GO:0007049,GO:0010564,GO:0019905,GO:0030500,GO:0031965,GO:0046982,GO:0051726	cytosol|transcription, DNA-templated|regulation of transcription, DNA-templated|cell cycle|regulation of cell cycle process|syntaxin binding|regulation of bone mineralization|nuclear membrane|protein heterodimerization activity|regulation of cell cycle
UBE2N	Chr5	89714799	89714949	150	+	0.302691342810131	-0.519	0.0257039578276886	-1.59	1.60881674188383	0.686	protein_coding	3' UTR	+	GeneID:100519842,Genbank:XM_005664262.3	ubiquitin conjugating enzyme E2 N		GO:0000151,GO:0000187,GO:0000724,GO:0000729,GO:0001650,GO:0002223,GO:0003723,GO:0004842,GO:0005524,GO:0005634,GO:0005654,GO:0005737,GO:0005829,GO:0006282,GO:0006301,GO:0006303,GO:0006464,GO:0006508,GO:0007254,GO:0016567,GO:0016574,GO:0031058,GO:0031372,GO:0031625,GO:0033182,GO:0035370,GO:0038095,GO:0043123,GO:0043130,GO:0043234,GO:0045739,GO:0050852,GO:0051092,GO:0051443,GO:0061630,GO:0070062,GO:…	ubiquitin ligase complex|activation of MAPK activity|double-strand break repair via homologous recombination|DNA double-strand break processing|fibrillar center|stimulatory C-type lectin receptor signaling pathway|RNA binding|ubiquitin-protein transferase activity|ATP binding|nucleus|nucleoplasm|cytoplasm|cytosol|regulation of DNA repair|postreplication repair|double-strand break repair via nonho…	ssc04120	Ubiquitin mediated proteolysis
UBL3	Chr11	6763162	6763562	400	-	0.119674053130724	-0.922	0.00229086765276777	-2.64	1.71713087287551	0.78	protein_coding	5' UTR	-	GeneID:100517418,Genbank:XM_003130919.4	ubiquitin like 3		GO:0005622,GO:0005886,GO:0070062	intracellular|plasma membrane|extracellular exosome
UBN2	Chr18	10450943	10451143	200	-	0.375837404288444	-0.425	0.0457088189614875	-1.34	1.9145429163906	0.937	protein_coding	5' UTR	-	GeneID:100519065,Genbank:XM_021079092.1	ubinuclein 2		GO:0005634	nucleus
UBXN7	Chr13	133747770	133748021	251	+	0.159955802861467	-0.796	0.00524807460249773	-2.28	1.79377631932403	0.843	protein_coding	3' UTR	+	GeneID:100620692,Genbank:XM_021070161.1	UBX domain protein 7		GO:0005654,GO:0005829,GO:0008134,GO:0016604,GO:0031625,GO:0034098,GO:0043130,GO:0043687	nucleoplasm|cytosol|transcription factor binding|nuclear body|ubiquitin protein ligase binding|VCP-NPL4-UFD1 AAA ATPase complex|ubiquitin binding|post-translational protein modification
UHRF1BP1L	Chr5	83984503	83990656	200	+	0.188799134909629	-0.724	0.00758577575029184	-2.12	0.578745108495061	-0.789	protein_coding	Exon	+	GeneID:100511566,Genbank:XM_003126693.5	UHRF1 binding protein 1 like
UHRF1BP1L	Chr5	84037873	84038222	349	+	0.0741310241300918	-1.13	0.000501187233627273	-3.3	1.75686093647672	0.813	protein_coding	3' UTR	+	GeneID:100511566,Genbank:XM_003126693.5	UHRF1 binding protein 1 like
UMAD1	Chr9	77937029	78097023	200	+	0.283139199579938	-0.548	0.0213796208950223	-1.67	0.639049681601526	-0.646	protein_coding	Exon	+	GeneID:102165755,Genbank:XM_021102419.1	UBAP1-MVB12-associated (UMA) domain containing 1
UNC5CL	Chr7	36341645	36341796	151	-	0.117760597352081	-0.929	0.00204173794466953	-2.69	2.11403608112276	1.08	protein_coding	5' UTR	-	GeneID:100737363,Genbank:XM_013977897.2	unc-5 family C-terminal like		GO:0005737,GO:0007165,GO:0008233,GO:0016020,GO:0016021,GO:0043123,GO:0046330	cytoplasm|signal transduction|peptidase activity|membrane|integral component of membrane|positive regulation of I-kappaB kinase/NF-kappaB signaling|positive regulation of JNK cascade
UNK	Chr12	5604727	5604877	150	-	0.147570653327589	-0.831	0.00426579518801593	-2.37	1.75442709746564	0.811	protein_coding	Exon	-	GeneID:100523632,Genbank:XM_021066619.1	unkempt family zinc finger		GO:0001764,GO:0003723,GO:0005737,GO:0005844,GO:0046872,GO:0048667,GO:1990715,GO:2000766	neuron migration|RNA binding|cytoplasm|polysome|metal ion binding|cell morphogenesis involved in neuron differentiation|mRNA CDS binding|negative regulation of cytoplasmic translation
UPF2	Chr10	59951619	59953634	201	+	0.13931568029453	-0.856	0.00354813389233575	-2.45	1.68062750446656	0.749	protein_coding	Exon	+	GeneID:100621126,Genbank:XM_021064994.1	UPF2 regulator of nonsense transcripts homolog (yeast)		GO:0000184,GO:0001889,GO:0003723,GO:0005634,GO:0005737,GO:0005829,GO:0005844,GO:0006406,GO:0031100,GO:0035145,GO:0036464,GO:0042162,GO:0048471	nuclear-transcribed mRNA catabolic process, nonsense-mediated decay|liver development|RNA binding|nucleus|cytoplasm|cytosol|polysome|mRNA export from nucleus|animal organ regeneration|exon-exon junction complex|cytoplasmic ribonucleoprotein granule|telomeric DNA binding|perinuclear region of cytoplasm	ssc03013,ssc03015	Nucleocytoplasmic transport|mRNA surveillance pathway
USP27X	ChrX	43554703	43555302	599	+	0.297166603173803	-0.527	0.0245470891568503	-1.61	1.67249279982813	0.742	protein_coding	Exon	+	GeneID:100515460,Genbank:XM_003135097.4	ubiquitin specific peptidase 27, X-linked		GO:0005634,GO:0006351,GO:0006355,GO:0006511,GO:0007049,GO:0008270,GO:0016569,GO:0016579,GO:0036459	nucleus|transcription, DNA-templated|regulation of transcription, DNA-templated|ubiquitin-dependent protein catabolic process|cell cycle|zinc ion binding|covalent chromatin modification|protein deubiquitination|thiol-dependent ubiquitinyl hydrolase activity
USP27X	ChrX	43555999	43556499	500	+	0.13931568029453	-0.856	0.00354813389233575	-2.45	1.89474014119854	0.922	protein_coding	3' UTR	+	GeneID:100515460,Genbank:XM_003135097.4	ubiquitin specific peptidase 27, X-linked		GO:0005634,GO:0006351,GO:0006355,GO:0006511,GO:0007049,GO:0008270,GO:0016569,GO:0016579,GO:0036459	nucleus|transcription, DNA-templated|regulation of transcription, DNA-templated|ubiquitin-dependent protein catabolic process|cell cycle|zinc ion binding|covalent chromatin modification|protein deubiquitination|thiol-dependent ubiquitinyl hydrolase activity
USP30	Chr14	41766758	41766908	150	-	0.377572190925416	-0.423	0.0467735141287198	-1.33	1.79626474576787	0.845	protein_coding	3' UTR	-	GeneID:100153782,Genbank:XM_001929284.6	ubiquitin specific peptidase 30		GO:0000422,GO:0004197,GO:0004843,GO:0005739,GO:0005741,GO:0006511,GO:0008053,GO:0016021,GO:0016579,GO:0035871,GO:0036459,GO:0044313,GO:1901525	autophagy of mitochondrion|cysteine-type endopeptidase activity|thiol-dependent ubiquitin-specific protease activity|mitochondrion|mitochondrial outer membrane|ubiquitin-dependent protein catabolic process|mitochondrial fusion|integral component of membrane|protein deubiquitination|protein K11-linked deubiquitination|thiol-dependent ubiquitinyl hydrolase activity|protein K6-linked deubiquitinatio…	ssc04137	Mitophagy - animal
USP31	Chr3	23084256	23087677	200	+	0.316956746304349	-0.499	0.0295120922666639	-1.53	0.590496330714765	-0.76	protein_coding	Exon	+	GeneID:102162297,Genbank:XM_021086476.1	ubiquitin specific peptidase 31		GO:0004843,GO:0005634,GO:0006511,GO:0016579	thiol-dependent ubiquitin-specific protease activity|nucleus|ubiquitin-dependent protein catabolic process|protein deubiquitination
USP37	Chr15	120497040	120497777	201	-	0.251767692775886	-0.599	0.0151356124843621	-1.82	1.75199663013425	0.809	protein_coding	3' UTR	-	GeneID:100155158,Genbank:XM_003133658.6	ubiquitin specific peptidase 37		GO:0000082,GO:0004197,GO:0004843,GO:0006275,GO:0006511,GO:0016579,GO:0035871,GO:0051301,GO:0071108	G1/S transition of mitotic cell cycle|cysteine-type endopeptidase activity|thiol-dependent ubiquitin-specific protease activity|regulation of DNA replication|ubiquitin-dependent protein catabolic process|protein deubiquitination|protein K11-linked deubiquitination|cell division|protein K48-linked deubiquitination
USP45	Chr1	66389359	66389509	150	-	0.379314984973682	-0.421	0.0478630092322638	-1.32	2.32946717293691	1.22	protein_coding	3' UTR	-	GeneID:100152458,Genbank:XM_013992722.2	ubiquitin specific peptidase 45		GO:0004843,GO:0005634,GO:0005654,GO:0005737,GO:0006281,GO:0006511,GO:0008270,GO:0016579,GO:0070911	thiol-dependent ubiquitin-specific protease activity|nucleus|nucleoplasm|cytoplasm|DNA repair|ubiquitin-dependent protein catabolic process|zinc ion binding|protein deubiquitination|global genome nucleotide-excision repair
USP47	Chr2	47475681	47488534	350	-	0.109647819614319	-0.96	0.00169824365246174	-2.77	1.54649267491063	0.629	protein_coding	Exon	-	GeneID:100519588,Genbank:XM_021083314.1	ubiquitin specific peptidase 47		GO:0004843,GO:0005654,GO:0005737,GO:0006284,GO:0006511,GO:0006974,GO:0010972,GO:0016579,GO:0019005,GO:0030307,GO:0034644,GO:0035520,GO:0036459,GO:0042493,GO:0043066,GO:0043154,GO:0045892,GO:0071987,GO:0090263,GO:0101005,GO:1902230	thiol-dependent ubiquitin-specific protease activity|nucleoplasm|cytoplasm|base-excision repair|ubiquitin-dependent protein catabolic process|cellular response to DNA damage stimulus|negative regulation of G2/M transition of mitotic cell cycle|protein deubiquitination|SCF ubiquitin ligase complex|positive regulation of cell growth|cellular response to UV|monoubiquitinated protein deubiquitination…
USP9X	ChrX	36832741	36832942	201	+	0.179060585403529	-0.747	0.00676082975391982	-2.17	1.72907446261573	0.79	protein_coding	Exon	+	GeneID:100628154,Genbank:XM_021080148.1	ubiquitin specific peptidase 9, X-linked		GO:0000122,GO:0001764,GO:0004197,GO:0005737,GO:0005829,GO:0006511,GO:0007049,GO:0007059,GO:0007179,GO:0007292,GO:0008234,GO:0016020,GO:0016567,GO:0016579,GO:0030426,GO:0030509,GO:0036459,GO:0044267,GO:0048675,GO:0051301,GO:0070410	negative regulation of transcription from RNA polymerase II promoter|neuron migration|cysteine-type endopeptidase activity|cytoplasm|cytosol|ubiquitin-dependent protein catabolic process|cell cycle|chromosome segregation|transforming growth factor beta receptor signaling pathway|female gamete generation|cysteine-type peptidase activity|membrane|protein ubiquitination|protein deubiquitination|grow…
UST	Chr1	16842602	16842901	299	-	0.22233098906514	-0.653	0.0112201845430196	-1.95	1.50524674741107	0.59	protein_coding	3' UTR	-	GeneID:100738738,Genbank:XM_021086995.1	uronyl 2-sulfotransferase		GO:0000139,GO:0006477,GO:0008146,GO:0016021,GO:0030010,GO:0030208,GO:0050770	Golgi membrane|protein sulfation|sulfotransferase activity|integral component of membrane|establishment of cell polarity|dermatan sulfate biosynthetic process|regulation of axonogenesis	ssc00532	Glycosaminoglycan biosynthesis - chondroitin sulfate / dermatan sulfate
UST	Chr1	16841264	16841612	348	-	0.100925288607668	-0.996	0.00131825673855641	-2.88	1.71237656909291	0.776	protein_coding	3' UTR	-	GeneID:100738738,Genbank:XM_021086995.1	uronyl 2-sulfotransferase		GO:0000139,GO:0006477,GO:0008146,GO:0016021,GO:0030010,GO:0030208,GO:0050770	Golgi membrane|protein sulfation|sulfotransferase activity|integral component of membrane|establishment of cell polarity|dermatan sulfate biosynthetic process|regulation of axonogenesis	ssc00532	Glycosaminoglycan biosynthesis - chondroitin sulfate / dermatan sulfate
UTP6	Chr12	43088286	43088486	200	+	0.323593656929628	-0.49	0.0309029543251359	-1.51	1.75442709746564	0.811	protein_coding	3' UTR	+	GeneID:100524172,Genbank:XM_003131746.4	UTP6, small subunit processome component		GO:0000462,GO:0005654,GO:0005730,GO:0006364,GO:0030515,GO:0032040,GO:0034388	maturation of SSU-rRNA from tricistronic rRNA transcript (SSU-rRNA, 5.8S rRNA, LSU-rRNA)|nucleoplasm|nucleolus|rRNA processing|snoRNA binding|small-subunit processome|Pwp2p-containing subcomplex of 90S preribosome	ssc03008	Ribosome biogenesis in eukaryotes
VAV2	Chr1	273303736	273303985	249	-	0.215278173472437	-0.667	0.0102329299228075	-1.99	1.5157165665104	0.6	protein_coding	3' UTR	-	GeneID:100151931,Genbank:XM_013987084.2	vav guanine nucleotide exchange factor 2		GO:0001525,GO:0001784,GO:0005085,GO:0005089,GO:0005154,GO:0005829,GO:0005886,GO:0007165,GO:0007186,GO:0007264,GO:0008361,GO:0016477,GO:0030032,GO:0030168,GO:0035023,GO:0038095,GO:0038096,GO:0043065,GO:0043087,GO:0043552,GO:0046872,GO:0048010,GO:0048013,GO:0051056	angiogenesis|phosphotyrosine residue binding|guanyl-nucleotide exchange factor activity|Rho guanyl-nucleotide exchange factor activity|epidermal growth factor receptor binding|cytosol|plasma membrane|signal transduction|G-protein coupled receptor signaling pathway|small GTPase mediated signal transduction|regulation of cell size|cell migration|lamellipodium assembly|platelet activation|regulation…	ssc04015,ssc04024,ssc04062,ssc04510,ssc04650,ssc04660,ssc04662,ssc04664,ssc04666,ssc04670,ssc04810,ssc05135,ssc05205,ssc05417	Rap1 signaling pathway|cAMP signaling pathway|Chemokine signaling pathway|Focal adhesion|Natural killer cell mediated cytotoxicity|T cell receptor signaling pathway|B cell receptor signaling pathway|Fc epsilon RI signaling pathway|Fc gamma R-mediated phagocytosis|Leukocyte transendothelial migration|Regulation of actin cytoskeleton|Yersinia infection|Proteoglycans in cancer|Lipid and atherosclero…
[truncated: 90 more rows]

## Sheet: Table S4
Table S4. Differentially expressed genes between J2_TGEV and J2_MOCK groups (J2_TGEV vs. J2_MOCK)
Gene_id	BaseMean_DESeq2	BaseMean_control_J2_MOCK	BaseMean_case_J2_TGEV	FoldChange	log2FoldChange	p-value	q-value	Regulation	Expression_J2_TGEV_1_input	Expression_J2_TGEV_2_input	Expression_J2_TGEV_3_input	Expression_J2_MOCK_1_input	Expression_J2_MOCK_2_input	Expression_J2_MOCK_3_input	Dbxref	Product	Family	GO_id	GO_term	Pathway	Pathway_description
[truncated: 1,660 more rows]

## Sheet: Table S5
Table S5. List of 105 genes that exhibited a significant change both at the m6A level and in mRNA transcript abundance in TGEV-treated IPEC-J2 cells as compared with control cells
[truncated: 106 more rows]

[truncated: 1 more sheets: Table S6]
